# Supplementary material for: Comparative Analysis of Transcriptomic Response of Escherichia coli K-12 MG1655 to Nine Representative Classes of Antibiotics
Source: Microbiol Spectr. 2023 Feb 28;11(2):e00317-23. doi: 10.1128/spectrum.00317-23 (PMC10100721; doi:10.1128/spectrum.00317-23)
Supplement: Supplemental file 2 — Supplemental material. Download spectrum.00317-23-s0002.xlsx, XLSX file, 7.3 MB [file spectrum.00317-23-s0002.xlsx]

## Sheet: 1
Table S2. Expression of E. coli genes in response to antibiotics.
Gene_id	chromosome	Strand	start	end	length	TET_1_readcount	TET_2_readcount	TET_3_readcount	MMC_1_readcount	MMC_3_readcount	MMC_4_readcount	IPM_1_readcount	IPM_2_readcount	IPM_4_readcount	CAZ_2_readcount	CAZ_3_readcount	CAZ_4_readcount	KAN_2_readcount	KAN_3_readcount	KAN_4_readcount	CIP_1_readcount	CIP_2_readcount	CIP_3_readcount	PME_1_readcount	PME_2_readcount	PME_3_readcount	ERY_1_readcount	ERY_2_readcount	ERY_4_readcount	CHL_2_readcount	CHL_4_readcount	CHL_5_readcount	H2O_2_readcount	H2O_3_readcount	H2O_4_readcount	ETH_2_readcount	ETH_3_readcount	ETH_4_readcount	TET_1_fpkm	TET_2_fpkm	TET_3_fpkm	MMC_1_fpkm	MMC_3_fpkm	MMC_4_fpkm	IPM_1_fpkm	IPM_2_fpkm	IPM_4_fpkm	CAZ_2_fpkm	CAZ_3_fpkm
b0001	NC_000913.3	+	190	255	66	149	150	104	36	42	31	25	30	32	61	45	57	27	22	20	80	74	63	45	34	75	45	39	51	66	46	54	36	40	24	24	37	41	350.717	341.872	269.69	76.1521	100.339	73.6097	57.2271	69.3252	69.6589	158.596	93.6482
b0002	NC_000913.3	+	337	2799	2463	9016	7634	4637	493	532	539	1270	1176	827	740	1207	669	5126	6907	5751	674	655	625	1323	2065	886	2429	3572	3937	983	875	1090	1831	2936	2561	2889	2296	4596	568.675	466.235	322.217	27.9451	34.0572	34.2958	77.9013	72.821	48.2405	51.5553	67.3091
b0003	NC_000913.3	+	2801	3733	933	2833	2917	1814	367	498	432	616	769	828	476	709	732	1531	1857	1649	622	662	456	666	717	925	1482	1816	1979	859	830	1097	1356	1550	1425	1366	1185	1910	471.715	470.296	332.761	54.9171	84.1608	72.5637	99.7481	125.707	127.503	87.545	104.375
b0004	NC_000913.3	+	3734	5020	1287	4927	5295	3519	721	656	610	766	897	789	753	1079	850	1845	2429	2016	1153	1099	794	886	907	1666	1520	1816	2034	1470	1372	2052	1643	1875	1723	1997	1649	2518	594.728	618.877	467.969	78.2132	80.3688	74.2794	89.9199	106.299	88.0784	100.397	115.153
b0005	NC_000913.3	+	5234	5530	297	178	186	146	101	69	108	118	106	111	93	91	133	298	322	327	190	255	216	228	181	294	90	67	80	36	45	86	104	60	116	170	192	125	93.1061	94.2048	84.1342	47.4776	36.6315	56.9881	60.0248	54.4331	53.6954	53.7319	42.0839
b0006	NC_000913.3	-	5683	6459	777	202	193	170	329	288	297	250	273	264	227	317	280	161	234	261	303	337	318	230	218	273	170	185	187	207	222	332	195	165	169	175	150	301	40.3873	37.364	37.4459	59.1151	58.4432	59.9035	48.6099	53.5865	48.8151	50.1315	56.0362
b0007	NC_000913.3	-	6529	7959	1431	161	166	136	147	268	275	174	254	293	186	227	264	166	216	207	312	438	274	390	353	648	89	79	85	158	181	207	187	193	196	114	124	173	17.4784	17.4496	16.2658	14.3417	29.5296	30.1169	18.3702	27.0712	29.417	22.3038	21.788
b0008	NC_000913.3	+	8238	9191	954	11124	14600	11262	16032	14118	13486	10781	11062	14251	14325	17647	17183	2162	2680	2154	10540	11162	8208	8292	8410	13232	17557	19425	21398	12873	11396	13916	10501	10198	11164	7556	5943	7576	1811.45	2302.08	2020.43	2346.19	2333.39	2215.4	1707.32	1768.47	2146.19	2576.63	2540.7
b0009	NC_000913.3	+	9306	9893	588	613	698	674	715	701	803	687	774	1038	596	725	799	748	869	834	882	864	764	505	510	782	674	597	780	1067	1076	1216	661	578	609	443	360	594	161.956	178.564	196.182	169.767	187.976	214.02	176.516	200.76	253.624	173.93	169.352
b0010	NC_000913.3	-	9928	10494	567	340	393	367	291	207	239	161	203	162	122	149	207	421	423	536	296	348	413	198	132	165	139	146	150	157	144	146	130	170	105	171	240	166	93.1559	104.262	110.779	71.6528	57.5638	66.059	42.8991	54.6043	41.049	36.9218	36.0939
b0011	NC_000913.3	-	10643	11356	714	26	23	23	26	34	53	14	14	21	14	13	26	37	39	44	38	39	26	24	16	35	11	25	13	15	22	25	20	21	15	15	20	24	5.65705	4.84559	5.51323	5.08392	7.50832	11.6331	2.96234	2.9905	4.22563	3.36462	2.50078
b0013	NC_000913.3	-	11382	11786	405	2	6	2	5	4	12	1	1	6	3	5	4	3	9	8	9	8	6	0	1	3	2	1	6	1	1	3	1	1	0	1	0	1	0.767166	2.2285	0.845184	1.72361	1.55728	4.64348	0.373036	0.376581	2.12847	1.27108	1.69569
b0014	NC_000913.3	+	12163	14079	1917	45490	20709	12578	40071	23487	31330	26067	27006	34734	13127	17046	39155	18732	18665	28927	8776	11344	9538	19572	19389	16444	16487	11855	9633	5806	9090	15466	22675	30288	27300	36243	35979	34989	3686.45	1625	1122.96	2918.31	1931.82	2561.27	2054.35	2148.58	2603.18	1175.03	1221.32
b0015	NC_000913.3	+	14168	15298	1131	6326	2891	1889	4041	2206	2970	3194	3086	3231	1303	1535	3198	2501	2681	3849	1539	1813	1486	2731	2647	2361	1737	1313	1166	1001	1438	2382	2279	3198	2324	3923	3952	3937	868.923	384.505	285.855	498.827	307.543	411.539	426.656	416.147	410.436	197.691	186.413
b0016	NC_000913.3	+	15445	16557	1113	3	3	4	6	1	3	2	1	2	2	3	1	3	5	13	3	4	3	1	3	4	2	5	1	2	0	0	1	1	4	1	4	1	0.418736	0.405455	0.615093	0.752627	0.141666	0.422419	0.271481	0.137031	0.25817	0.308348	0.370217
b0018	NC_000913.3	-	16751	16960	210	2	4	2	1	4	3	1	2	2	0	5	1	0	0	0	2	6	0	2	2	3	0	1	0	2	0	0	3	6	0	5	2	2	1.47954	2.86522	1.63	0.66482	3.00333	2.23882	0.719426	1.45253	1.3683	0	3.27025
b0019	NC_000913.3	+	17489	18655	1167	2373	2309	1960	4877	4436	3793	3818	3665	3597	3344	4609	4550	3215	3426	4325	2712	3093	2604	3969	3846	2270	2872	2260	2360	2386	2622	3347	5745	7344	6671	9024	9342	10322	315.894	297.625	287.449	583.452	599.353	509.365	494.277	478.979	442.833	491.701	542.459
b0020	NC_000913.3	+	18715	19620	906	730	630	462	1289	883	997	998	1077	810	760	967	902	382	448	527	629	693	594	757	649	511	556	569	542	525	511	917	748	959	683	841	951	1308	125.173	104.599	87.275	198.632	153.672	172.458	166.421	181.301	128.448	143.943	146.598
b0021	NC_000913.3	-	19811	20314	504	2	3	2	1	5	4	5	2	3	3	1	3	10	10	4	7	5	7	1	3	2	0	0	0	0	1	2	4	2	2	7	4	2	0.616473	0.89538	0.679166	0.277008	1.56423	1.24379	1.4988	0.60522	0.855188	1.0214	0.272521
b0022	NC_000913.3	-	20233	20508	276	4	12	9	12	10	7	12	4	2	3	8	2	12	16	16	10	9	23	1	3	3	4	1	6	2	3	4	4	1	1	0	0	2	2.25147	6.54017	5.58097	6.0701	5.71285	3.97472	6.56867	2.21037	1.0411	1.86517	3.98118
b0023	NC_000913.3	-	20815	21078	264	9499	9604	8264	6282	4698	4406	3988	4465	2777	4156	4759	3673	1490	1539	1642	6349	6014	7108	3195	1662	2099	2391	2328	2754	7680	6205	7877	1223	1474	946	1496	1700	1446	5589.7	5472.24	5357.51	3322.14	2805.89	2615.52	2282.22	2579.47	1511.27	2701.33	2475.95
b0024	NC_000913.3	+	21181	21399	219	18	35	34	23	25	22	24	37	48	18	22	38	42	47	59	13	37	33	62	48	56	34	17	34	42	43	57	51	80	41	41	54	83	12.7686	24.0403	26.5712	14.6625	17.9994	15.7433	16.5567	25.7674	31.4897	14.1037	13.7978
b0025	NC_000913.3	+	21407	22348	942	2202	2592	1971	1995	1433	1551	1897	2384	1861	1331	1548	1583	1265	1419	1526	1893	1767	1651	1121	971	874	2410	2672	2828	1699	1465	2018	1020	1093	899	1202	1093	1375	363.146	413.905	358.106	295.676	239.86	258.035	304.244	385.984	283.835	242.456	225.71
b0026	NC_000913.3	+	22391	25207	2817	8384	9305	7450	5273	3684	3929	7232	6514	6646	3916	4814	3782	6310	7223	7972	6755	6302	5830	3568	4763	2817	9012	9912	10208	10892	8498	9003	5158	5745	4987	5990	4745	7032	462.359	496.874	452.632	261.333	206.203	218.581	387.862	352.675	338.957	238.54	234.72
b0027	NC_000913.3	+	25207	25701	495	955	1185	992	612	476	518	921	954	908	500	640	534	850	908	1212	1149	1182	1084	663	601	395	1079	1151	1254	1167	929	1007	787	699	694	843	809	685	299.718	360.106	342.991	172.611	151.623	163.999	281.099	293.939	263.543	173.329	177.585
b0028	NC_000913.3	+	25826	26275	450	670	895	795	360	297	375	731	588	486	400	514	399	456	519	611	526	551	452	547	435	340	817	863	1068	835	720	701	481	490	404	472	536	549	231.301	299.176	302.365	111.69	104.065	130.598	245.42	199.287	155.165	152.529	156.885
b0029	NC_000913.3	+	26277	27227	951	1394	1682	1410	765	618	715	1225	1299	827	676	877	612	813	952	1013	1085	1012	914	885	820	617	1503	1641	1885	1735	1399	1422	749	897	715	1041	909	1205	227.718	266.049	253.755	112.306	102.464	117.826	194.608	208.325	124.938	121.975	126.663
b0030	NC_000913.3	+	27293	28207	915	112	117	111	296	158	221	133	107	127	223	212	152	184	261	245	589	612	389	141	152	856	201	213	224	467	512	516	237	199	312	140	133	156	19.0157	19.2345	20.7624	45.1642	27.2269	37.8519	21.9602	17.8351	19.9413	41.8206	31.8233
b0031	NC_000913.3	+	28374	29195	822	412	476	411	344	365	351	329	411	497	327	425	376	156	212	183	522	589	340	527	370	487	613	765	800	745	566	811	497	512	482	623	544	777	77.8646	87.1068	85.5749	58.4265	70.0137	66.9194	60.4685	76.2577	86.8671	68.2625	71.0146
b0032	NC_000913.3	+	29651	30799	1149	56	77	67	3141	1259	1393	517	360	291	2482	1925	803	410	413	785	1845	1579	1379	29	29	89	54	69	80	1139	560	44	143	173	103	246	167	113	7.57151	10.0806	9.98001	381.655	172.77	189.998	67.9792	47.7855	36.3868	370.67	230.113
b0033	NC_000913.3	+	30817	34038	3222	265	302	222	6081	4530	3146	2831	380	468	11440	9172	2467	685	789	1340	5315	4512	3615	132	144	266	153	178	195	11809	6804	587	1815	2020	1666	2190	1455	720	12.7772	14.0993	11.7924	263.495	221.684	153.021	132.745	17.9875	20.8685	609.265	390.993
b0034	NC_000913.3	+	34300	34695	396	104	67	59	113	135	130	82	38	58	169	126	155	101	119	118	155	184	116	40	96	326	17	30	17	79	68	49	34	58	61	45	54	53	40.7993	25.4505	25.4996	39.8388	53.7528	51.4476	31.2841	14.6353	21.0428	73.2314	43.7025
b0035	NC_000913.3	-	34781	35371	591	10	13	5	15	40	40	12	3	13	14	10	9	152	167	149	20	38	23	17	18	30	12	9	4	9	12	10	17	18	10	6	7	20	2.62862	3.30882	1.44797	3.54346	10.6717	10.6069	3.0676	0.77419	3.16029	4.06487	2.32404
b0036	NC_000913.3	-	35377	36162	786	6	15	8	10	36	50	11	2	2	11	8	9	145	146	204	17	20	26	12	5	13	3	10	9	8	5	5	4	6	2	2	4	7	1.18589	2.87068	1.74198	1.77624	7.22175	9.9693	2.11434	0.38808	0.365577	2.40146	1.39797
b0037	NC_000913.3	-	36271	37824	1554	54	71	68	91	138	134	83	43	41	42	44	43	95	126	122	73	90	69	24	36	75	63	54	83	50	40	76	24	45	34	29	40	44	5.3983	6.87265	7.48918	8.17549	14.002	13.5136	8.06924	4.22018	3.79056	4.63772	3.88895
b0038	NC_000913.3	-	37898	39115	1218	78	113	100	135	144	150	135	138	83	84	119	141	207	259	252	79	104	105	49	72	67	96	131	121	58	58	75	46	49	33	22	22	58	9.9486	13.9556	14.0517	15.4743	18.6414	19.3002	16.7453	17.2801	9.79043	11.8342	13.4193
b0039	NC_000913.3	-	39244	40386	1143	164	233	260	237	406	393	421	510	563	249	300	482	594	690	699	212	259	223	128	172	240	187	210	215	213	211	253	132	166	143	76	100	114	22.2901	30.6638	38.9317	28.9485	56.007	53.8844	55.6469	68.0515	70.7674	37.3817	36.05
b0040	NC_000913.3	-	40417	41931	1515	26	19	22	9	31	48	2	8	12	4	7	10	84	132	107	26	27	26	4	9	26	10	0	5	6	7	18	9	7	4	1	6	6	2.66609	1.8865	2.48534	0.82938	3.22635	4.9653	0.199445	0.805362	1.13799	0.453058	0.634623
b0041	NC_000913.3	+	42403	43173	771	5	3	3	12	34	35	0	3	5	4	3	6	40	61	64	38	18	16	6	7	11	3	2	3	2	6	4	2	7	4	1	4	5	1.00747	0.585307	0.665952	2.17295	6.95323	7.11428	0	0.593445	0.931722	0.890249	0.534438
b0042	NC_000913.3	+	43188	44129	942	10	13	19	11	48	39	3	2	2	3	1	4	33	67	62	24	19	24	4	5	25	5	3	18	8	13	23	7	6	11	4	9	8	1.64916	2.07591	3.45206	1.63029	8.03438	6.4883	0.481145	0.323812	0.305035	0.546483	0.145807
b0043	NC_000913.3	+	44180	45466	1287	18	12	12	16	53	55	10	7	4	9	9	17	58	66	56	22	31	15	10	9	21	6	14	10	16	18	12	8	11	7	9	11	9	2.17274	1.40255	1.5958	1.73566	6.49321	6.69732	1.17389	0.829532	0.446532	1.19997	0.960494
b0044	NC_000913.3	+	45463	45750	288	0	3	1	0	2	0	0	0	1	0	0	0	2	3	0	0	1	2	0	0	0	0	1	1	1	1	1	1	0	0	1	0	2	0	1.56692	0.59427	0	1.09496	0	0	0	0.49886	0	0
b0045	NC_000913.3	+	45807	47138	1332	4	14	10	11	50	51	7	2	3	4	4	11	23	46	56	18	17	22	6	3	32	2	3	5	7	10	11	6	7	9	5	5	8	0.46652	1.58103	1.28491	1.15295	5.91872	6.00044	0.793961	0.229002	0.323585	0.515302	0.412464
b0046	NC_000913.3	+	47246	47776	531	57	42	25	49	32	33	41	32	21	40	49	32	60	78	92	91	126	75	75	77	90	51	60	63	48	48	56	43	43	31	33	43	86	16.6761	11.8979	8.0579	12.8832	9.50206	9.7395	11.6653	9.19113	5.68193	12.9262	12.6745
b0047	NC_000913.3	+	47769	49631	1863	382	453	320	221	247	232	212	185	138	179	254	158	308	354	387	540	608	347	405	550	460	449	453	460	553	527	572	323	469	340	380	288	514	31.8541	36.5765	29.3977	16.5616	20.9048	19.5161	17.1921	15.1451	10.6423	16.4872	18.7263
b0048	NC_000913.3	+	49823	50302	480	269	423	400	873	668	643	662	714	550	627	793	670	427	503	534	1019	980	759	715	684	726	1206	1163	1250	696	695	868	574	577	488	452	414	628	87.0614	132.561	142.625	253.92	219.431	209.936	208.364	226.867	164.624	224.147	226.915
b0049	NC_000913.3	-	50380	51222	843	636	732	667	668	590	665	844	842	593	514	655	588	175	200	201	774	820	564	995	917	507	1044	1074	992	1015	936	1061	544	726	495	497	472	709	117.204	130.617	135.417	110.63	110.354	123.626	151.259	152.334	101.064	104.626	106.72
b0050	NC_000913.3	-	51229	51606	378	185	208	196	188	205	218	248	293	251	178	248	229	75	84	88	212	219	193	345	319	231	283	271	321	328	240	327	194	262	184	89	92	149	76.0317	82.7729	88.7443	69.4368	85.5115	90.382	99.1209	118.22	95.401	80.8043	90.1136
b0051	NC_000913.3	-	51609	52430	822	1210	1390	1177	1283	990	1051	1589	1616	1382	1022	1298	1136	343	334	380	1450	1552	1159	1513	1387	1065	1151	1227	1289	1224	1180	1466	878	1068	763	702	628	899	228.68	254.366	245.065	217.911	189.9	200.377	292.05	299.836	241.55	213.346	216.887
b0052	NC_000913.3	-	52427	53416	990	629	777	675	675	590	610	1194	1141	844	587	732	499	321	516	527	1231	1123	939	960	762	627	964	898	927	1034	797	1119	557	741	486	433	372	540	98.7029	118.06	116.693	95.1901	93.9678	96.5632	182.211	175.778	122.484	101.744	101.556
b0053	NC_000913.3	-	53416	54702	1287	3650	4267	3801	3723	2661	2734	4653	3900	3208	3123	4159	2493	3143	3578	3588	4607	4976	3636	4576	4657	3734	6627	7736	7793	5491	5035	5484	3465	4759	3493	3175	2755	5219	440.584	498.725	505.47	403.867	326.008	332.918	546.21	462.168	358.118	416.389	443.855
b0054	NC_000913.3	-	54755	57109	2355	5557	6008	4987	7148	4921	4918	5743	6544	4848	5068	6663	6009	1220	1405	1583	6641	6962	5074	7940	7042	6717	5203	5436	6156	6144	5298	7219	4724	6211	4572	5386	4697	7959	366.576	383.756	362.43	423.757	329.477	327.276	368.429	423.805	295.762	369.277	388.606
b0055	NC_000913.3	+	57364	58179	816	629	762	544	789	737	707	690	723	690	635	686	853	460	534	540	634	608	499	422	365	511	751	825	998	569	525	635	429	507	360	303	303	416	119.75	140.469	114.1	134.993	142.41	135.783	127.751	135.133	121.487	133.533	115.469
b0058	NC_000913.3	-	59687	60346	660	607	476	652	449	275	341	310	290	203	123	218	258	261	261	349	610	582	568	376	391	201	330	355	346	334	297	586	261	454	341	404	437	683	142.876	108.488	169.075	94.9786	65.6978	80.9706	70.9616	67.0143	44.1899	31.9792	45.3673
b0059	NC_000913.3	-	60358	63264	2907	2016	1843	1775	2213	1278	1566	1414	1502	971	669	985	1350	847	899	941	2587	2323	2296	1451	1585	916	1420	1592	1653	917	925	1700	826	1248	889	1450	1435	2798	107.736	95.3668	104.503	106.282	69.3183	84.4236	73.4869	78.8022	47.9894	39.49	46.5395
b0060	NC_000913.3	-	63429	65780	2352	2078	2023	1604	5013	3971	3701	1090	1275	1296	1685	2269	1795	703	788	896	3661	3736	2681	1294	1092	976	517	498	501	775	717	1135	793	954	765	584	544	953	137.253	129.382	116.719	297.566	266.21	246.603	70.0156	82.6773	79.166	122.933	132.504
b0061	NC_000913.3	-	65855	66550	696	46	29	25	25	23	21	23	28	15	24	24	9	24	29	35	179	434	212	35	23	271	24	83	121	130	124	144	28	39	32	33	45	44	10.2675	6.26766	6.14762	5.01481	5.21052	4.72854	4.99257	6.13568	3.09637	5.91709	4.73623
b0062	NC_000913.3	-	66835	68337	1503	137	137	85	97	67	74	76	49	56	53	72	40	155	135	117	711	1564	759	164	162	1147	160	415	509	600	627	794	172	201	272	151	128	149	14.1604	13.7113	9.67913	9.01024	7.02875	7.71596	7.63941	4.97222	5.35303	6.05094	6.57967
b0063	NC_000913.3	-	68348	70048	1701	55	61	51	76	74	81	18	27	21	27	38	45	142	166	178	522	1233	595	69	98	410	116	311	405	547	626	648	90	114	124	88	77	100	5.02311	5.39439	5.13147	6.23782	6.85946	7.46273	1.59872	2.42088	1.77372	2.72374	3.06839
b0064	NC_000913.3	+	70387	71265	879	486	536	443	494	357	371	237	297	388	288	429	235	1569	1759	1767	855	1023	584	379	464	679	259	241	286	843	981	1178	687	691	843	417	413	553	85.8938	91.726	86.2564	78.4624	64.0386	66.1458	40.7347	51.5325	63.4182	56.2224	67.0346
b0065	NC_000913.3	+	71351	72115	765	376	420	319	394	566	440	486	455	578	303	365	567	4019	4743	4933	808	777	793	426	353	533	433	468	455	462	472	507	369	630	449	421	458	357	76.3556	82.5856	71.3683	71.9049	116.659	90.1381	95.9799	90.7117	108.552	67.9653	65.5333
b0066	NC_000913.3	-	72229	72927	699	55	54	72	108	98	108	119	76	49	63	99	55	174	158	184	260	215	195	76	74	49	88	82	70	140	129	145	98	122	80	118	89	149	12.2236	11.6207	17.6292	21.571	22.1061	24.2138	25.7202	16.5825	10.0714	15.4657	19.4531
b0067	NC_000913.3	-	72911	74521	1611	84	167	142	238	179	184	225	168	130	141	158	102	282	361	343	404	337	324	93	96	103	135	161	136	181	168	177	123	143	109	210	152	217	8.10025	15.5933	15.0858	20.6255	17.5194	17.8994	21.1005	15.9048	11.5936	15.0186	13.4708
b0068	NC_000913.3	-	74497	75480	984	220	350	275	609	381	452	435	368	230	315	437	427	426	458	592	749	653	598	245	211	342	352	357	376	357	292	299	197	228	165	255	207	401	34.733	53.5044	47.8315	86.4063	61.0509	71.988	66.7882	57.0383	33.5818	54.9315	60.9982
b0069	NC_000913.3	-	75644	77299	1656	331	317	314	294	367	369	331	356	427	286	320	414	385	454	446	252	340	254	271	355	415	217	248	268	273	242	333	318	279	318	137	126	174	31.0515	28.7949	32.4523	24.7862	34.9436	34.9207	30.1976	32.7871	37.0458	29.6355	26.5412
b0070	NC_000913.3	+	77621	78799	1179	177	263	231	239	300	288	240	254	246	201	215	307	562	652	745	351	379	315	147	162	192	211	190	219	234	200	264	124	162	107	151	174	157	23.3224	33.5551	33.5332	28.3014	40.1208	38.2821	30.7541	32.8574	29.9773	29.2542	25.047
b0071	NC_000913.3	-	78848	79453	606	828	1118	779	67	57	63	45	34	32	66	79	34	50	58	62	91	87	47	140	170	83	169	198	239	155	129	150	102	168	121	135	150	275	212.262	277.515	220.009	15.4357	14.8308	16.2924	11.2188	8.55697	7.58662	18.6886	17.9054
b0072	NC_000913.3	-	79464	80864	1401	1085	1483	963	93	96	118	92	84	63	83	149	78	127	177	131	146	157	122	137	214	139	503	732	719	281	305	264	178	237	180	190	186	399	120.311	159.228	117.643	9.26762	10.8043	13.1996	9.92099	9.14439	6.46061	10.1659	14.6076
b0073	NC_000913.3	-	80867	81958	1092	546	792	490	56	82	88	79	82	73	72	85	64	188	190	203	94	115	82	128	123	103	590	757	759	152	193	190	116	127	145	118	145	260	77.6756	109.099	76.798	7.1596	11.84	12.6292	10.9297	11.4526	9.60442	11.314	10.6912
b0074	NC_000913.3	-	81958	83529	1572	775	1050	638	46	98	103	49	60	89	52	68	86	156	248	217	91	88	121	76	77	101	772	989	1213	160	254	296	160	119	173	122	142	199	76.5885	100.474	69.4615	4.08534	9.8296	10.2684	4.70922	5.8212	8.13408	5.67619	5.94138
b0075	NC_000913.3	-	83622	83708	87	1	2	6	1	4	2	1	0	1	0	1	0	22	23	23	6	2	5	0	1	7	2	2	2	2	2	1	0	2	0	0	0	4	1.78565	3.45802	11.8034	1.60474	7.24942	3.6027	1.73655	0	1.6514	0	1.57874
b0076	NC_000913.3	+	84368	85312	945	127	99	108	59	65	88	22	32	42	28	41	66	70	112	105	59	60	71	44	39	73	14	26	24	24	34	50	27	45	22	31	39	36	20.8779	15.7587	19.56	8.71653	10.8454	14.5938	3.51719	5.16454	6.3854	5.08431	5.95913
b0077	NC_000913.3	+	85630	87354	1725	271	315	223	142	201	185	132	198	170	97	147	191	310	370	385	109	152	126	105	112	146	204	271	294	202	204	243	121	127	99	120	100	185	24.4059	27.4687	22.1254	11.4927	18.3725	16.8074	11.5609	17.5061	14.1589	9.64914	11.7047
b0078	NC_000913.3	+	87357	87848	492	70	95	88	28	41	41	26	21	24	34	32	24	92	109	84	27	30	39	23	30	30	70	61	73	35	45	55	28	46	43	31	33	42	22.1028	29.0453	30.6121	7.94541	13.1396	13.0598	7.98387	6.5098	7.00837	11.8582	8.93337
b0080	NC_000913.3	+	88028	89032	1005	1117	1460	1339	1798	1899	1715	1941	2037	2421	1690	1969	2276	1042	1388	1229	2471	2566	1689	1459	2277	5091	1555	1562	1717	2795	3089	3899	2458	2431	2268	1533	1509	1922	172.664	218.526	228.029	249.774	297.935	267.433	291.786	309.128	346.098	288.554	269.098
b0081	NC_000913.3	+	89634	90092	459	571	682	703	1489	1489	1529	1456	1851	1749	1139	1378	1838	706	912	1062	1005	1090	994	824	601	623	635	632	616	444	431	787	949	951	752	791	819	975	193.258	223.506	262.131	452.903	511.498	522.05	479.241	615.046	547.454	425.811	412.351
b0082	NC_000913.3	+	90094	91035	942	815	1025	1025	1976	1854	1968	1651	1868	1863	1497	1713	2435	859	1150	1032	1222	1309	1036	997	939	773	878	925	920	858	808	1204	1354	1457	1169	1240	1266	1490	134.407	163.678	186.23	292.86	310.328	327.409	264.79	302.44	284.14	272.695	249.768
b0083	NC_000913.3	+	91032	91397	366	119	141	169	242	255	244	202	167	226	175	211	228	90	107	107	236	228	186	133	167	119	159	151	138	192	126	219	208	269	203	132	128	190	50.5104	57.9502	79.0282	92.3119	109.855	104.478	83.3826	69.5903	88.7152	82.0471	79.183
b0084	NC_000913.3	+	91413	93179	1767	639	743	797	1567	1238	1311	1119	1037	1162	935	1269	1262	727	870	867	1638	1852	1344	811	856	635	529	508	484	740	730	1038	1003	1125	879	1146	1058	1423	56.1796	63.2512	77.1966	123.81	110.471	116.274	95.6751	89.5067	94.4801	90.799	98.6406
b0085	NC_000913.3	+	93166	94653	1488	817	943	848	1717	1394	1618	2376	2136	2428	1328	1989	1653	234	324	326	1662	1688	1192	1614	1583	927	918	836	832	1195	1038	1394	1578	1946	1692	1640	1479	1852	85.297	95.3291	97.5369	161.098	147.714	170.409	241.24	218.933	234.432	153.144	183.596
b0086	NC_000913.3	+	94650	96008	1359	799	868	802	1490	1272	1361	2162	2063	2422	1224	1946	1701	254	334	332	1520	1651	1211	1458	1478	1093	1145	1202	1353	1036	945	1228	1454	1702	1473	1260	1077	1539	91.336	96.0765	101.002	153.07	147.581	156.948	240.349	231.523	256.05	154.55	196.677
b0087	NC_000913.3	+	96002	97084	1083	638	820	769	1146	1222	1260	1753	1899	2242	980	1560	1823	273	329	322	1148	1258	837	1303	1088	854	972	940	1019	652	594	812	1319	1608	1341	1035	981	1047	91.5181	113.894	121.527	147.734	177.912	182.33	244.545	267.43	297.425	155.276	197.846
b0088	NC_000913.3	+	97087	98403	1317	1124	1206	1120	1569	1936	2016	3041	3499	3552	1646	2357	3054	363	403	426	1673	1723	1302	1902	1763	1458	1255	1269	1363	1347	1256	1504	1679	1996	1625	1612	1534	1876	132.585	137.746	145.549	166.326	231.783	239.895	348.848	405.202	387.488	214.462	245.813
b0089	NC_000913.3	+	98403	99647	1245	899	1019	958	1010	1276	1348	1679	2337	1865	912	1392	1882	442	493	493	1227	1326	912	1224	976	748	727	711	760	662	579	845	1068	1290	1020	1138	1079	1156	112.177	123.118	131.696	113.26	161.601	169.683	203.745	286.288	215.219	125.699	153.568
b0090	NC_000913.3	+	99644	100711	1068	895	1101	1005	1469	1376	1463	2080	2321	1828	1207	1539	1976	651	809	846	1607	1661	1213	1334	1092	792	806	760	836	758	750	969	1255	1611	1261	1188	1105	1200	130.187	155.072	161.054	192.032	203.147	214.679	294.237	331.45	245.91	193.929	197.924
b0091	NC_000913.3	+	100765	102240	1476	1377	1695	1400	2380	2084	2259	3292	3597	2953	1824	2517	2784	870	1101	1196	2440	2567	1775	2191	1896	1496	1116	999	1055	1838	1882	2164	2174	2597	2050	1718	1742	1834	144.931	172.743	162.337	225.12	222.625	239.854	336.96	371.679	287.44	212.053	234.222
b0092	NC_000913.3	+	102233	103153	921	939	1153	1029	1397	1496	1598	2162	2265	2233	1197	1660	1916	805	917	978	1537	1739	1260	1407	1319	1103	829	860	849	999	859	1248	1404	1629	1454	1093	1132	1246	158.387	188.316	191.219	211.768	256.115	271.916	354.651	375.078	348.337	223.018	247.559
b0093	NC_000913.3	+	103155	103985	831	949	1093	953	943	1174	1209	1533	1779	1547	884	1307	1804	869	903	1265	1369	1514	1087	1133	1114	933	739	837	868	717	690	862	1131	1259	1154	1188	1199	1369	177.411	197.85	196.276	158.429	222.756	228.004	278.706	326.504	267.461	182.54	216.026
b0094	NC_000913.3	+	103982	105244	1263	1777	2091	1746	1965	1861	1886	2715	3204	2396	1612	2102	2739	1263	1698	1700	2562	2681	1981	2022	1833	1717	1330	1357	1614	1832	1604	2063	2009	2344	1933	2716	2766	2874	218.574	249.039	236.601	217.211	232.33	234.021	324.767	386.904	272.555	219.012	228.591
b0095	NC_000913.3	+	105305	106456	1152	4572	5388	4595	5644	5237	5275	8047	6834	6287	4935	7128	6980	2716	3109	3355	6538	7258	4834	6504	7039	7599	5455	5307	5832	8121	7538	9447	6400	7208	6556	5941	5595	6682	616.55	703.545	682.668	684.003	716.791	717.608	1055.33	904.766	784.083	735.09	849.857
b0096	NC_000913.3	+	106557	107474	918	15941	17880	17580	24074	24914	24867	27356	29255	34978	20217	26443	30609	23552	27529	30873	21831	25679	22425	18778	20770	13940	14777	14430	15340	22655	21668	25974	23516	26737	25764	22069	20986	21773	2697.66	2929.82	3277.57	3661.25	4279.2	4245.2	4502.1	4860.39	5474.23	3779.03	3956.39
b0097	NC_000913.3	+	107705	108217	513	1038	1121	950	1532	1438	1429	1616	1800	2028	1096	1461	1603	206	266	257	1437	1570	1282	1175	1082	1078	1102	1271	1372	1460	1379	1581	998	1019	986	564	647	767	314.336	328.704	316.944	416.932	441.981	436.548	475.915	535.142	567.965	366.606	391.168
b0098	NC_000913.3	+	108279	110984	2706	5468	5918	5221	8091	6769	6877	8633	8360	7820	5783	7279	9190	1229	1481	1448	8411	8272	6582	4480	4439	5429	4780	6399	6631	8740	7844	8600	5370	6449	5557	4163	4030	4794	313.917	328.976	330.219	417.444	394.42	398.28	481.991	471.186	415.193	366.717	369.466
b0099	NC_000913.3	+	111044	111433	390	238	252	226	276	234	245	217	162	168	152	178	231	63	89	93	227	209	226	99	92	109	154	193	223	204	177	160	122	130	116	113	113	95	94.8041	97.1969	99.1791	98.8025	94.6049	98.4506	84.0622	63.3525	61.8893	66.8783	62.6882
b0101	NC_000913.3	-	111649	111846	198	268	324	316	129	119	122	131	95	81	112	129	101	40	54	40	152	148	105	122	133	124	209	260	267	273	210	259	92	119	80	59	92	127	210.273	246.148	273.148	90.9595	94.7641	96.5632	99.9566	73.1766	58.7747	97.0642	89.486
b0102	NC_000913.3	-	111856	112599	744	369	517	471	371	280	284	409	422	325	262	397	361	337	370	397	435	442	355	271	347	295	509	573	574	499	503	663	249	303	233	233	225	466	77.0492	104.528	108.349	69.6185	59.34	59.8222	83.0531	86.5074	62.7598	60.4275	73.2906
b0103	NC_000913.3	-	112599	113219	621	318	404	372	343	274	276	275	375	245	300	348	423	119	136	150	407	420	313	225	285	272	749	817	896	311	347	391	227	256	207	205	236	334	79.5518	97.8603	102.524	77.1127	69.5699	69.6521	66.9031	92.0986	56.682	82.8964	76.9694
b0104	NC_000913.3	+	113444	114487	1044	578	999	1192	1292	984	1008	682	698	615	1054	1336	1116	1738	1907	2066	1403	1413	1486	468	361	465	438	407	435	912	807	2280	321	275	295	472	369	610	86.0086	143.94	195.412	172.777	148.613	151.313	98.6937	101.969	84.6341	173.239	175.767
b0106	NC_000913.3	-	114522	115724	1203	102	111	95	74	96	121	64	66	68	43	62	43	115	137	165	94	94	87	41	43	56	54	45	57	45	46	93	21	36	32	22	24	37	13.1719	13.8795	13.5156	8.58795	12.5825	15.7629	8.03748	8.36743	8.12109	6.13351	7.07875
b0107	NC_000913.3	-	115714	117099	1386	151	145	192	170	208	160	152	156	234	90	123	235	227	276	274	154	168	137	96	82	105	80	84	100	136	158	181	108	82	102	61	66	67	16.925	15.737	23.7091	17.1242	23.6626	18.0915	16.5686	17.1662	24.2562	11.1426	12.1891
b0108	NC_000913.3	-	117109	117549	441	14	8	12	8	20	19	17	6	5	6	10	2	10	22	28	7	11	12	7	3	9	5	2	7	4	11	5	3	4	1	1	3	2	4.93178	2.72878	4.65714	2.53265	7.15078	6.75199	5.82392	2.07504	1.62893	2.33463	3.11453
b0109	NC_000913.3	-	117752	118645	894	793	883	749	1065	1059	1021	944	1067	1114	866	1004	1288	223	283	300	703	711	535	771	678	852	439	400	459	811	812	1149	770	734	622	460	394	641	137.8	148.573	143.391	166.317	186.776	178.98	159.529	182.029	179.027	166.221	154.251
b0110	NC_000913.3	+	118733	119284	552	233	242	245	338	380	344	296	443	530	301	345	424	109	120	125	240	278	170	252	261	476	312	289	298	258	285	367	313	336	291	207	212	320	65.574	65.9467	75.9632	85.4872	108.544	97.6644	81.0136	122.399	137.946	93.5693	85.8441
b0111	NC_000913.3	+	119281	120135	855	373	424	402	651	732	689	614	827	1143	485	715	713	286	328	324	457	542	340	443	467	727	747	655	743	583	590	910	600	623	553	402	377	583	67.7731	74.5962	80.4704	106.301	134.992	126.29	108.494	147.521	192.066	97.3378	114.86
b0112	NC_000913.3	-	120178	121551	1374	444	367	245	274	353	376	351	377	408	337	461	422	957	1042	1043	445	439	469	379	440	513	347	331	349	620	687	694	544	650	554	517	578	498	50.2008	40.1787	30.518	27.8412	40.5089	42.8863	38.5945	41.8474	42.6623	42.0871	46.0834
b0113	NC_000913.3	+	122092	122856	765	171	373	620	4625	3282	3003	4083	7989	5693	2916	3099	5566	831	988	1345	635	515	1755	549	610	657	852	1078	1168	555	625	772	631	682	516	377	334	424	34.7256	73.3439	138.71	844.061	676.456	615.192	806.35	1592.74	1069.18	654.082	556.405
b0114	NC_000913.3	+	123017	125680	2664	2907	4779	5533	45532	32662	29639	32482	33776	35449	29228	29799	37508	2988	3399	4175	6412	5682	12462	5568	10014	7340	9332	9249	10358	10348	9486	9478	12458	13220	13099	9817	8488	10559	169.522	269.848	355.47	2386.19	1933.17	1743.6	1842.1	1933.69	1911.79	1882.66	1536.38
b0115	NC_000913.3	+	125695	127587	1893	2398	3444	3449	17671	18419	15904	21236	18163	23002	17003	17713	18007	2111	2360	2873	5843	5808	9628	5314	10604	9685	7271	7441	7470	12583	12520	11253	13549	13231	14107	8824	8256	9459	196.795	273.671	311.831	1303.27	1534.18	1316.66	1694.84	1463.36	1745.77	1541.28	1285.2
b0116	NC_000913.3	+	127912	129336	1425	7795	6680	4449	14136	12338	10615	14669	11855	11378	17682	18810	13018	7617	8315	8653	7562	7377	8128	5189	5702	8398	9970	10942	11812	13764	11765	10516	7878	8475	8111	7525	6502	6200	849.798	705.145	534.347	1384.95	1365.19	1167.41	1555.22	1268.82	1147.15	2129.23	1813.03
b0117	NC_000913.3	-	129407	131260	1854	28	45	35	41	52	75	45	51	46	30	41	60	72	78	73	56	66	47	49	48	56	46	49	33	41	36	69	31	45	49	56	35	91	2.34619	3.65106	3.23098	3.08743	4.42238	6.3397	3.66698	4.19541	3.56467	2.77663	3.03742
b0118	NC_000913.3	+	131615	134212	2598	26547	24302	18929	26203	20439	16006	38887	22645	19637	55455	55885	19089	15298	17467	17867	24591	23203	16587	17173	12109	23709	15988	16783	18620	75986	57875	48036	15650	17082	17248	15960	13160	13449	1587.42	1407.08	1247	1408.11	1240.46	965.519	2261.37	1329.37	1085.94	3662.75	2954.52
b0119	NC_000913.3	+	134388	134750	363	1095	1082	927	856	1085	940	720	789	1295	877	1089	1343	540	579	492	721	857	575	1155	955	2113	410	325	353	1030	1023	1181	1292	1413	1347	1605	1699	2185	468.621	448.371	437.068	329.223	471.287	405.825	299.662	331.5	512.547	414.571	412.052
b0120	NC_000913.3	-	134788	135582	795	529	638	586	1141	763	820	815	659	507	1409	1518	868	72	87	126	546	531	506	613	437	361	519	494	497	420	342	520	389	423	462	452	392	429	103.372	120.718	126.156	200.374	151.328	161.646	154.88	126.425	91.6245	304.123	262.262
b0121	NC_000913.3	-	135598	136464	867	785	1076	996	1482	984	1049	1140	849	658	1708	1859	1187	381	470	448	788	709	736	817	581	410	804	927	1017	890	778	1085	473	514	539	547	434	593	140.658	186.685	196.615	238.645	178.953	189.615	198.651	149.349	109.038	338.045	294.504
b0122	NC_000913.3	-	136570	136917	348	325	428	392	285	334	379	260	361	421	245	334	343	85	153	161	362	318	287	398	272	246	613	740	815	222	323	435	228	184	168	79	111	85	145.084	185.004	192.789	114.338	151.332	170.678	112.875	158.213	173.81	120.807	131.825
b0123	NC_000913.3	+	137083	138633	1551	531	536	413	325	566	591	2102	1562	726	719	916	551	882	1042	1000	812	868	610	1157	967	727	616	696	794	669	588	1167	437	573	392	488	486	1126	53.186	51.984	45.5737	29.2547	57.5396	59.7163	204.751	153.597	67.2505	79.5469	81.1175
b0124	NC_000913.3	-	138835	141225	2391	2168	1428	849	979	493	603	1211	1089	726	701	874	524	1185	1396	1501	1137	1235	3180	2443	2300	1934	1083	1358	1387	1295	1029	1486	792	1582	934	1435	1353	2277	140.862	89.8391	60.7721	57.1645	32.5109	39.5234	76.5191	69.4643	43.6242	50.3089	50.2068
b0125	NC_000913.3	+	141431	141967	537	947	1209	1040	1438	1127	1151	1278	1508	1293	932	1132	1048	481	580	644	1133	1167	1066	1013	878	717	925	1017	1042	1142	995	1627	750	711	643	726	648	873	273.962	338.664	331.463	373.859	330.912	335.906	359.552	428.293	345.935	297.816	289.536
b0126	NC_000913.3	-	142008	142670	663	1882	1475	1253	810	531	618	530	781	752	609	713	735	361	487	516	1157	986	985	717	420	516	3409	3602	3628	1130	985	1437	488	445	401	819	519	916	440.982	334.653	323.455	170.567	126.283	146.08	120.772	179.66	162.958	157.619	147.709
b0127	NC_000913.3	+	142779	143705	927	762	972	889	737	582	715	612	650	568	577	673	731	234	298	248	1038	1281	1110	619	488	549	949	952	1105	584	497	615	433	468	367	439	409	653	127.7	157.726	164.134	110.997	98.9932	120.877	99.7418	106.942	88.0318	106.808	99.7163
b0128	NC_000913.3	+	143702	144472	771	576	729	707	469	354	418	482	472	426	320	450	339	450	522	506	683	778	631	442	418	364	943	1035	1078	465	458	549	399	489	379	397	391	511	116.06	142.23	156.943	84.9262	72.3954	84.9648	94.4491	93.3687	79.3827	71.22	80.1657
b0129	NC_000913.3	+	144577	145017	441	157	237	211	189	286	266	157	188	329	260	257	246	165	174	133	292	346	205	204	146	268	236	162	211	415	458	515	383	273	265	282	327	263	55.3064	80.84	81.888	59.8338	102.256	94.5279	53.7857	65.0179	107.184	101.167	80.0433
b0130	NC_000913.3	+	145081	146310	1230	460	368	304	172	199	246	179	208	233	160	211	199	547	645	601	377	442	354	234	148	234	167	198	204	278	259	286	114	160	118	82	96	154	58.0988	45.0049	42.3004	19.523	25.51	31.3435	21.9864	25.7912	27.2158	22.3214	23.5618
b0131	NC_000913.3	-	146314	146694	381	2177	2631	2574	1773	1421	1291	1055	1207	1033	1333	1707	1616	858	1047	1185	1375	1382	1223	822	731	873	2881	2724	2991	1405	1208	1766	1139	1058	967	1630	1444	1734	887.663	1038.75	1156.27	649.691	588.073	531.029	418.343	483.165	389.535	600.359	615.374
b0132	NC_000913.3	+	146968	147870	903	238	250	237	113	130	110	91	89	114	96	107	129	183	298	247	151	150	125	70	56	95	66	53	64	119	128	208	110	88	80	240	231	230	40.9453	41.6456	44.9197	17.4709	22.6996	19.0907	15.2251	15.032	18.1379	18.2427	16.2752
b0133	NC_000913.3	-	147944	148795	852	1128	1328	1112	1659	1271	1340	1310	1215	1114	1213	1458	1402	639	679	668	1080	1112	964	860	974	844	1194	1215	1163	2158	1960	2521	1294	1224	1254	1149	914	1452	205.676	234.463	223.379	271.851	235.217	246.48	232.294	217.495	187.852	244.302	235.044
b0134	NC_000913.3	-	148807	149601	795	1207	1400	1074	1495	1273	1280	1267	1347	1437	1001	1180	1426	622	860	789	1081	1113	987	782	936	1058	1007	954	1076	2343	2179	2555	1021	966	949	753	605	929	235.86	264.897	231.214	262.541	252.478	252.325	240.777	258.413	259.693	216.059	203.866
b0135	NC_000913.3	-	149715	150953	1239	53	43	34	22	19	43	1	7	2	5	4	14	234	275	379	39	47	58	4	5	25	4	3	6	8	0	3	1	5	6	0	2	1	6.64537	5.22052	4.6966	2.47899	2.41793	5.43894	0.121937	0.861669	0.231915	0.692476	0.443424
b0136	NC_000913.3	-	151003	151599	597	14	5	5	12	16	18	1	1	1	0	1	2	8	15	10	6	13	9	1	2	12	1	2	6	0	0	3	2	4	4	0	2	1	3.64308	1.25983	1.43341	2.80628	4.22579	4.72515	0.253064	0.25547	0.240656	0	0.230068
b0137	NC_000913.3	-	151626	152231	606	40	28	14	7	6	10	1	0	1	1	0	1	24	39	43	13	14	8	2	7	12	4	12	7	15	6	7	2	1	1	0	1	1	10.2542	6.95028	3.95395	1.61268	1.56114	2.58609	0.249306	0	0.237082	0.283161	0
b0138	NC_000913.3	-	152243	152812	570	19	11	17	9	5	5	0	1	0	1	1	2	22	33	24	14	11	18	5	1	7	2	2	7	3	2	3	1	0	2	0	1	2	5.17837	2.90292	5.10447	2.2044	1.38311	1.37471	0	0.267571	0	0.301045	0.240966
b0139	NC_000913.3	-	152829	155426	2598	37	22	23	8	41	38	5	0	4	7	5	7	103	158	150	32	57	52	5	8	19	4	2	3	2	13	12	2	3	4	4	4	5	2.21247	1.2738	1.51518	0.429907	2.48832	2.29225	0.290761	0	0.221203	0.462344	0.264339
b0140	NC_000913.3	-	155461	156201	741	3	2	2	2	6	16	0	0	0	1	0	3	11	13	21	4	6	4	0	1	4	0	2	0	3	0	0	0	0	0	0	0	0	0.628952	0.406002	0.461943	0.376821	1.27672	3.38391	0	0	0	0.231573	0
b0141	NC_000913.3	-	156299	156883	585	1	7	12	2	6	14	4	2	0	2	0	2	10	3	18	9	11	29	1	2	4	1	0	0	1	2	1	0	1	0	0	0	0	0.265558	1.79994	3.51076	0.477307	1.61718	3.7505	1.03302	0.52142	0	0.586652	0
b0142	NC_000913.3	-	157253	157732	480	49	59	56	65	50	54	29	32	19	49	29	41	11	9	20	70	67	58	27	22	34	27	26	27	65	44	70	14	20	4	11	19	21	15.8588	18.4896	19.9675	18.9058	16.4245	17.6307	9.12772	10.1677	5.687	17.517	8.29827
b0143	NC_000913.3	-	157729	159126	1398	1583	2032	1669	2186	1217	1403	1662	1881	1180	1267	1429	1291	2374	2853	3365	3189	2819	2763	1161	996	1077	1488	1894	1925	2050	1555	2267	575	661	423	638	583	1046	175.909	218.642	204.327	218.306	137.261	157.278	179.609	205.208	121.268	155.516	140.396
b0144	NC_000913.3	-	159186	160112	927	212	238	220	121	88	83	142	123	69	64	82	74	280	320	281	477	388	310	196	143	171	213	224	217	154	131	272	94	97	61	117	149	191	35.528	38.6201	40.6181	18.2234	14.968	14.0319	23.1427	20.2367	10.694	11.8469	12.1497
b0145	NC_000913.3	-	160149	160604	456	14526	16265	15987	4442	3277	3638	3818	4154	4202	3570	5249	4664	2501	2874	2730	6126	7156	4742	6142	5480	6264	3177	3486	3598	10787	9457	15173	3518	3940	3828	6033	5962	7627	4948.75	5365.45	6000.37	1359.99	1133.11	1250.3	1264.96	1389.36	1323.92	1343.41	1581.04
b0146	NC_000913.3	-	160782	161486	705	2844	3384	3267	1466	1320	1379	1000	1160	1511	1259	1636	1933	343	429	459	2114	2670	1710	3090	2567	4342	1045	835	988	1456	1508	2202	2104	2294	2052	3211	3532	4069	626.693	722.034	793.115	290.314	295.221	306.544	214.297	250.947	307.926	306.438	318.731
b0147	NC_000913.3	-	161501	162031	531	107	118	97	65	65	55	64	95	49	40	48	58	58	78	76	85	70	75	37	34	50	71	44	53	52	60	43	40	35	41	59	41	72	31.3043	33.4275	31.2646	17.09	19.3011	16.2325	18.2092	27.2862	13.2578	12.9262	12.4159
b0148	NC_000913.3	+	162105	164534	2430	956	1116	1078	1197	1092	1101	1417	1574	1422	821	1029	1041	2384	2489	2955	1318	1298	1263	684	758	673	1041	1022	1073	1359	1205	1306	1069	1024	898	998	832	1185	61.1176	69.0835	75.9257	68.7719	70.8563	71.0065	88.0986	98.7898	84.0745	57.9753	58.1621
b0149	NC_000913.3	+	164730	167264	2535	1915	2328	2198	1924	1323	1264	1682	1475	1390	1193	1471	1219	5208	5834	7079	3194	3145	2976	1237	1254	885	1253	1207	1317	2633	2086	2439	1609	1852	1567	1934	1550	2054	117.356	138.141	148.397	105.962	82.2894	78.1423	100.243	88.7417	78.7785	80.7548	79.7013
b0150	NC_000913.3	+	167484	169727	2244	2148	3131	2675	945	531	663	667	664	900	731	862	621	949	1054	1286	1796	1290	1885	545	488	466	1901	2013	2067	1585	1063	815	1211	1106	1037	2483	1321	4054	148.705	209.883	204.022	58.7939	37.3107	46.3028	44.9064	45.1293	57.6223	55.8986	52.7613
b0151	NC_000913.3	+	169778	170575	798	222	340	288	137	155	167	320	323	370	196	275	147	241	243	307	214	199	233	149	96	113	520	520	532	339	266	169	320	268	211	300	211	452	43.218	64.0904	61.7683	23.9685	30.6261	32.7967	60.5832	61.7324	66.6146	42.1463	47.3326
b0152	NC_000913.3	+	170575	171465	891	116	211	179	91	94	66	164	227	200	115	156	76	147	152	181	141	103	148	76	53	53	127	164	172	172	142	119	165	146	85	183	149	212	20.2253	35.6223	34.3836	14.2589	16.6346	11.6087	27.8081	38.8563	32.2495	22.1476	24.0479
b0153	NC_000913.3	+	171462	173444	1983	354	584	485	181	277	334	437	458	438	258	341	186	541	559	644	423	353	423	155	88	160	588	534	582	419	326	233	380	320	228	785	387	625	27.7329	44.3003	41.8596	12.7432	22.0252	26.3962	33.2939	35.2254	31.7338	22.3256	23.619
b0154	NC_000913.3	-	173602	174882	1281	1709	2132	1799	1960	2036	1930	2227	2225	2875	1731	2305	2486	1538	1738	1720	2251	2274	1734	1501	1748	2002	2202	2261	2305	4059	3511	4148	1999	2162	2002	1740	1552	2302	207.256	250.354	240.358	213.614	250.606	236.116	262.649	264.908	322.448	231.875	247.145
b0155	NC_000913.3	+	175107	176528	1422	1798	1629	1191	481	584	629	733	890	585	425	708	658	832	1091	1018	1106	1355	902	2255	1633	1348	453	474	519	750	777	1355	864	1101	756	688	813	1296	196.429	172.321	143.347	47.2247	64.7553	69.3215	77.8771	95.4562	59.1054	51.2856	68.3855
b0156	NC_000913.3	+	176610	176954	345	4049	2662	2313	1707	2601	2107	1675	1667	3325	1286	1502	2259	4284	4641	5062	1253	1484	1813	1167	1590	1250	959	1002	1010	1657	1534	1925	985	1568	1637	1457	1842	1514	1823.24	1160.66	1147.45	690.777	1188.73	957.111	733.502	736.936	1384.66	639.629	597.973
b0157	NC_000913.3	-	177001	177624	624	151	160	198	246	209	259	205	204	206	140	195	187	263	293	404	202	166	188	80	58	69	193	205	269	208	174	222	105	81	58	100	92	166	37.593	38.5702	54.3071	55.0394	52.8109	65.0477	49.6335	49.8608	47.43	38.499	42.9221
b0158	NC_000913.3	-	177662	178462	801	83	112	93	312	289	295	237	303	363	172	236	272	67	91	72	176	164	141	155	126	112	200	202	180	255	227	322	188	145	138	98	70	131	16.0976	21.033	19.8713	54.3808	56.8889	57.7174	44.7014	57.6931	65.1096	36.847	40.4679
b0159	NC_000913.3	-	178455	179153	699	1196	1440	1252	1813	1707	1578	1476	1519	1834	1367	1799	1522	1106	1213	1389	1034	1093	955	859	941	873	2167	2244	2395	2319	2149	2580	1117	1161	1172	1089	886	1085	265.808	309.886	306.551	362.113	385.051	353.791	319.018	331.432	376.958	335.581	353.496
b0160	NC_000913.3	+	179237	180754	1518	835	797	622	334	324	341	262	304	311	311	364	430	385	419	489	392	413	347	319	284	443	190	199	252	433	328	510	225	282	192	185	142	374	85.4534	78.9775	70.1285	30.7184	33.6539	35.2046	26.0756	30.5433	29.4347	35.1556	32.9352
b0161	NC_000913.3	+	180884	182308	1425	946	1079	841	1940	1713	1724	2443	1658	1509	1167	1509	1517	9620	9632	12460	2072	2163	2422	1552	1451	1713	1500	1526	1656	1057	1112	1043	590	1001	694	685	547	1163	103.131	113.9	101.008	190.069	189.542	189.6	259.008	177.453	152.141	140.528	145.447
b0162	NC_000913.3	+	182463	183620	1158	211	346	365	168	205	168	118	118	160	96	124	126	819	919	957	1125	1443	747	122	137	179	279	282	309	603	292	510	145	143	118	368	286	468	28.3067	44.9453	53.9462	20.2546	27.9131	22.7362	15.395	15.5413	19.851	14.2255	14.7077
b0163	NC_000913.3	-	183709	184095	387	1874	2096	1784	2008	2076	2074	1233	1260	2231	1931	2554	2939	1080	1258	1043	1390	1830	1110	1767	1559	3074	755	784	751	1088	1314	1547	1659	1711	1797	1324	1323	1804	752.269	814.699	788.969	724.396	845.821	839.875	481.346	496.562	828.246	856.204	906.443
b0164	NC_000913.3	-	184257	185069	813	98	137	112	38	78	81	59	48	67	43	37	60	103	109	125	68	84	59	46	48	60	37	25	44	37	68	66	31	31	22	8	12	15	18.7262	25.3482	23.5778	6.52554	15.1275	15.6139	10.9639	9.0046	11.8401	9.07578	6.25089
b0166	NC_000913.3	-	185123	185947	825	4662	4817	3478	1665	1797	1688	1708	1762	2363	1829	2071	2077	886	1165	1166	1802	1762	1388	1441	1526	1852	2396	2649	2983	2768	2499	3068	2005	2462	2375	2293	1832	3138	877.875	878.293	721.526	281.763	343.444	320.653	312.78	325.736	411.51	380.422	344.792
b0167	NC_000913.3	-	185978	188650	2673	654	931	879	1824	1707	1635	1380	1387	1972	1325	1419	1769	537	684	707	823	838	802	537	535	673	1133	932	863	1336	1280	1428	739	762	740	686	620	960	38.0096	52.3923	56.2816	95.2685	100.692	95.8596	77.9984	79.1391	105.993	85.0595	72.9145
b0168	NC_000913.3	-	188712	189506	795	1665	1851	1734	2585	2121	2182	2154	2320	2342	2050	2489	2498	443	546	635	2149	2309	2279	1432	1284	1331	1235	1273	1415	3075	2729	2986	1532	1500	1486	1137	908	1596	325.358	350.232	373.3	453.959	420.664	430.135	409.34	445.076	423.244	442.479	430.02
b0169	NC_000913.3	+	189874	190599	726	27489	26987	27034	17724	12710	12327	15267	14484	10491	11260	15934	13079	42960	45348	69548	29922	29526	31214	7895	6635	6147	20890	23799	26521	18309	14152	15188	7570	8057	7444	12056	10352	11924	5882.16	5591.58	6373.09	3408.38	2760.39	2660.96	3177.04	3042.74	2076.11	2661.39	3014.52
b0170	NC_000913.3	+	190857	191708	852	18289	19742	16919	7891	5256	5003	7507	6706	4832	5558	7334	5323	3291	3478	3912	6492	6236	7054	4797	3722	3376	7582	8792	9126	32954	27242	27876	3784	4224	3988	5747	4678	5887	3334.76	3485.53	3398.69	1293.05	972.698	920.254	1331.17	1200.43	814.813	1119.4	1182.31
b0171	NC_000913.3	+	191855	192580	726	749	934	933	1850	1507	1539	1715	1764	2249	1424	1716	1651	502	581	619	999	910	1013	837	844	711	927	855	871	1507	1333	1275	1112	1145	992	864	741	1029	160.273	193.52	219.949	355.761	327.295	332.215	356.889	370.574	445.065	336.573	324.647
b0172	NC_000913.3	+	192872	193429	558	6372	6754	5852	5669	4960	4733	4385	4477	4955	4547	5610	6118	1908	2099	2734	5949	6302	5142	4860	4497	5016	8057	8688	9393	5590	4580	6013	3377	3688	3235	3828	3230	5417	1774.01	1820.72	1794.93	1418.39	1401.55	1329.29	1187.25	1223.68	1275.79	1398.29	1380.89
b0173	NC_000913.3	+	193521	194717	1197	860	1147	1010	920	906	1076	1598	1740	1620	967	1181	1279	432	549	552	974	1122	778	1690	1401	899	971	1050	1124	1210	1120	1607	1294	1154	1085	1296	1399	1531	111.614	144.14	144.412	107.304	119.343	140.875	201.692	221.702	194.443	138.624	135.515
b0174	NC_000913.3	+	194903	195664	762	1711	2808	3030	3751	3063	3107	3029	3707	3564	2835	3391	3725	1373	1699	1897	2971	2835	2576	1827	1352	1823	2528	2756	2930	2718	2402	3332	1693	1492	1104	1183	1198	1649	348.827	554.318	680.556	687.251	633.803	639.004	600.551	741.961	671.976	638.417	611.228
b0175	NC_000913.3	+	195677	196534	858	1208	1746	1737	1574	1427	1341	1589	1719	1565	1124	1392	1291	1531	1923	2028	1809	1710	1529	901	797	843	1470	1473	1569	1156	1043	1472	868	944	694	628	678	800	218.723	306.107	346.488	256.118	262.24	244.939	279.796	305.564	262.058	224.794	222.835
b0176	NC_000913.3	+	196546	197898	1353	2313	3279	3089	2947	2406	2398	3233	3122	3013	2357	2818	2769	3298	3795	4226	4304	3962	3486	1585	1482	1460	2593	2730	2864	1822	1662	2169	1707	2078	1596	1978	1738	2361	265.578	364.553	390.748	304.093	280.388	277.759	361.005	351.924	319.943	298.929	286.071
b0177	NC_000913.3	+	197928	200360	2433	7826	10779	9193	7714	6609	6881	10270	8994	9770	7511	9784	7236	7760	9227	9887	12429	11375	9304	6141	5898	5448	9055	9900	10785	8708	7234	8782	6317	7600	6608	7123	5887	8582	499.703	666.428	646.683	442.65	428.308	443.227	637.725	563.799	576.93	529.739	552.338
b0178	NC_000913.3	+	200482	200967	486	6734	7937	5423	3100	3059	3108	3374	3341	3804	3315	4187	4055	1647	1896	1964	4516	4753	3372	3056	3042	3181	5445	6238	6845	5984	5087	5935	3271	3424	3301	3510	2840	4145	2152.54	2456.61	1909.76	890.531	992.443	1002.22	1048.85	1048.46	1124.54	1170.45	1183.31
b0179	NC_000913.3	+	200971	201996	1026	3284	3880	3191	2706	2475	2511	3666	3868	3931	2807	3512	3166	1586	1751	1938	4311	4166	3209	3204	3142	2435	3974	4504	4574	3307	3060	3773	3076	3611	2947	3077	2766	4226	497.245	568.854	532.299	368.217	380.356	383.545	539.822	574.98	550.461	469.463	470.152
b0180	NC_000913.3	+	202101	202556	456	1110	1178	1075	1398	1048	1111	1374	1362	1222	934	1193	1267	546	709	691	1452	1337	1075	1068	1030	839	1260	1384	1537	1087	1036	1578	1058	1183	937	892	870	1333	378.158	388.595	403.478	428.022	362.375	381.827	455.226	455.539	385.015	351.47	359.341
b0181	NC_000913.3	+	202560	203348	789	1615	1910	1713	2221	1797	1935	2432	2245	2129	1443	2097	1909	1441	1613	1899	2633	2570	2186	1554	1572	1126	2046	2220	2281	2508	2295	3227	1685	1728	1483	1544	1374	2035	317.988	364.144	371.584	393.002	359.115	384.345	465.685	433.963	387.677	313.831	365.05
b0182	NC_000913.3	+	203348	204496	1149	736	897	966	997	877	866	1204	1156	988	587	785	805	774	966	859	1125	1030	973	767	761	527	834	773	808	929	875	1286	655	741	556	577	542	721	99.5113	117.433	143.891	121.143	120.349	118.118	158.311	153.445	123.54	87.6646	93.8383
b0183	NC_000913.3	+	204493	205089	597	342	395	397	298	250	270	406	396	269	182	185	206	282	368	325	440	348	345	239	185	134	254	289	280	306	298	314	186	181	164	109	156	164	88.9952	99.5267	113.813	69.6892	66.028	70.8772	102.744	101.166	64.7364	52.3122	42.5626
b0184	NC_000913.3	+	205126	208608	3483	2971	3993	3485	2558	1672	2121	2834	2659	2192	1533	2090	1720	1981	2414	2502	4230	3583	3422	2020	1683	1113	2512	2504	2529	1831	1649	2236	1542	1976	1457	2155	1782	2279	132.515	172.45	171.248	102.535	75.6911	95.4342	122.928	116.434	90.4186	75.5257	82.4183
b0185	NC_000913.3	+	208621	209580	960	2099	2923	2332	1905	1227	1286	1506	1444	1111	1240	1682	1452	1268	1563	1536	2489	2507	2044	1515	1367	1119	2481	2344	2844	2314	1972	2527	1143	1271	1070	1473	1289	2120	339.669	458.009	415.751	277.043	201.528	209.936	237.006	229.409	166.27	221.644	240.65
b0186	NC_000913.3	+	209679	211820	2142	926	802	541	386	419	484	714	682	406	499	673	264	433	481	542	964	1298	831	2116	2118	1445	610	650	651	866	816	1206	918	1357	1141	1040	970	1775	67.1593	56.3212	43.2269	25.1589	30.843	35.4114	50.3598	48.56	27.2319	39.9749	43.1545
b0187	NC_000913.3	+	211877	212266	390	164	156	127	133	108	138	188	249	176	129	193	153	272	377	342	183	282	208	371	388	245	161	189	192	219	211	277	193	239	207	203	208	254	65.3272	60.1695	55.7334	47.6113	43.6638	55.4538	72.828	97.3752	64.8364	56.7585	67.971
b0188	NC_000913.3	+	212331	213629	1299	620	679	566	406	378	396	592	694	486	327	401	348	1243	1597	1637	672	675	577	585	584	387	926	971	1063	710	598	777	363	492	376	384	349	609	74.1476	78.628	74.5733	43.6355	45.8823	47.7753	68.8522	81.4824	53.7524	43.1961	42.4
b0189	NC_000913.3	-	213678	213932	255	360	438	288	180	173	146	123	125	204	159	203	228	294	303	358	260	369	227	236	213	173	168	171	180	251	196	344	198	225	226	82	191	176	219.319	258.375	193.299	98.5498	106.972	89.7284	72.8736	74.7624	114.937	106.995	109.342
b0190	NC_000913.3	+	214291	214836	546	351	385	294	354	268	317	322	293	314	221	301	303	219	282	303	299	258	254	227	184	273	246	267	268	391	317	382	178	145	160	104	85	130	99.8686	106.068	92.1575	90.5178	77.3935	90.9879	89.0981	81.8443	82.6243	69.4554	75.7189
b0191	NC_000913.3	+	214833	215255	423	168	140	136	92	82	83	75	122	89	86	88	78	80	83	82	103	124	90	128	84	71	80	99	100	96	70	127	55	78	70	50	62	83	61.6998	49.7857	55.0269	30.3648	30.5658	30.7507	26.7871	43.9879	30.2288	34.887	28.5741
b0192	NC_000913.3	+	215269	215979	711	1030	1051	771	551	455	497	530	608	584	436	603	529	969	1103	1436	676	682	598	1056	979	743	759	800	878	817	706	865	617	739	559	590	639	797	225.052	222.356	185.593	108.195	100.903	109.548	112.619	130.421	118.009	105.226	116.487
b0193	NC_000913.3	-	216179	217003	825	118	128	116	79	98	100	48	71	72	56	79	105	171	198	217	136	108	113	43	32	60	55	45	37	74	72	107	56	53	50	46	49	49	22.2199	23.3385	24.0647	13.3689	18.7299	18.996	8.79008	13.1256	12.5386	11.6477	13.1524
b0194	NC_000913.3	-	217057	218775	1719	3232	4098	3869	5588	3863	3876	5030	4730	3548	4154	5136	4243	1319	1561	1494	4102	3878	3275	3615	3700	2606	5783	6289	6695	8459	6509	7124	3509	3814	3557	4048	3366	5099	292.086	358.602	385.211	453.841	354.333	353.366	442.077	419.661	296.537	414.664	410.374
b0195	NC_000913.3	-	218887	219594	708	156	158	160	231	185	201	211	238	132	138	168	172	96	148	137	213	181	162	139	121	92	291	323	389	298	212	244	98	94	60	61	61	93	34.2299	33.5692	38.6779	45.5514	41.2003	44.4918	45.0251	51.2693	26.7862	33.4466	32.5917
b0196	NC_000913.3	-	219591	219995	405	264	234	227	284	264	259	297	365	232	253	306	322	104	131	148	280	271	229	251	182	286	635	688	753	386	345	385	145	142	113	83	103	143	101.266	86.9116	95.9284	97.9009	102.781	100.222	110.792	137.452	82.3008	107.194	103.776
b0197	NC_000913.3	-	220113	220928	816	886	1045	1037	548	577	571	644	403	577	832	1124	695	429	513	537	738	866	600	1270	1054	1079	1124	1202	1230	1390	1476	2998	1319	938	1173	1252	1473	967	168.678	192.638	217.503	93.7592	111.493	109.664	119.234	75.3231	101.591	174.96	189.194
b0198	NC_000913.3	-	220968	221621	654	145	203	233	121	123	150	153	149	199	116	116	165	247	313	373	125	162	202	259	280	161	269	317	373	295	429	670	436	317	444	401	458	236	34.4433	46.6912	60.9754	25.8304	29.6544	35.9443	35.3443	34.7474	43.7166	30.4359	24.3619
b0199	NC_000913.3	-	221614	222645	1032	112	142	172	108	134	167	154	135	325	139	196	201	259	316	386	109	140	220	227	353	93	363	451	420	463	803	789	1124	795	1308	1053	1139	527	16.8598	20.6979	28.525	14.6106	20.4733	25.3603	22.5448	19.9511	45.2454	23.1122	26.086
b0200	NC_000913.3	+	222833	223408	576	2	14	8	6	28	11	19	14	10	13	10	12	14	15	14	12	8	9	14	9	9	1	8	3	12	13	15	16	11	9	12	6	11	0.539414	3.65614	2.37708	1.45429	7.66475	2.99287	4.98352	3.70697	2.4943	3.87282	2.38456
b0201	NC_000913.3	+	223771	225312	1542	0	0	0	0	0	0	0	0	1	1	0	0	7	6	6	0	1	0	0	2	0	0	0	1	1	1	0	0	0	0	10	2	3	0	0	0	0	0	0	0	0	0.0931722	0.111281	0
b0202	NC_000913.3	+	225381	225457	77	0	0	0	0	0	0	0	0	0	0	0	0	0	0	0	0	0	0	0	0	0	0	0	0	0	0	0	0	0	0	0	0	0	0	0	0	0	0	0	0	0	0	0	0
b0203	NC_000913.3	+	225500	225575	76	0	0	0	0	0	0	0	0	0	0	0	0	0	0	0	0	0	0	0	0	0	0	0	0	0	0	0	0	0	0	0	0	0	0	0	0	0	0	0	0	0	0	0	0
b0204	NC_000913.3	+	225759	228662	2904	0	0	0	0	0	0	0	0	0	0	0	0	4	2	9	1	1	0	0	0	0	0	1	0	1	0	0	1	0	0	9	7	13	0	0	0	0	0	0	0	0	0	0	0
b0205	NC_000913.3	+	228756	228875	120	0	0	0	0	0	0	0	0	0	0	0	0	0	0	0	0	0	0	0	0	0	0	0	0	0	0	0	0	0	0	0	0	0	0	0	0	0	0	0	0	0	0	0	0
b0206	NC_000913.3	+	228928	229004	77	0	0	0	0	0	0	0	0	0	0	0	0	0	0	0	0	1	0	0	0	0	0	1	0	0	0	1	0	0	0	0	0	0	0	0	0	0	0	0	0	0	0	0	0
b0207	NC_000913.3	+	229167	229970	804	38	35	41	41	47	54	29	20	39	28	29	15	49	52	57	46	65	59	24	27	28	27	17	24	77	66	50	68	74	112	135	127	119	7.34247	6.5483	8.72778	7.11953	9.21731	10.5258	5.44938	3.79391	6.96914	5.97597	4.95419
b0208	NC_000913.3	-	229967	230881	915	300	363	326	196	244	288	202	265	277	238	273	388	427	446	419	122	134	114	236	320	299	377	423	469	625	464	708	227	340	307	152	151	200	50.9348	59.6763	60.9779	29.906	42.0466	49.3274	33.3531	44.1711	43.494	44.6336	40.98
b0209	NC_000913.3	+	231122	231922	801	915	886	700	583	805	988	1005	1682	2011	599	882	1136	1246	1501	1478	504	615	507	1525	1468	1209	1071	1019	977	1070	1107	1765	1301	1518	1309	1077	1074	1488	177.461	166.386	149.569	101.615	158.462	193.304	189.557	320.263	360.704	128.322	151.24
b0210	NC_000913.3	+	231926	232549	624	284	245	220	123	149	144	204	247	255	95	141	211	329	466	353	170	157	144	185	188	168	176	173	146	199	176	218	124	155	106	80	78	106	70.7047	59.0606	60.3413	27.5197	37.6499	36.1655	49.3914	60.3707	58.7119	26.1243	31.036
b0211	NC_000913.3	-	232597	233955	1359	2257	4656	7059	12293	9333	10578	9306	11170	9602	7074	8461	10425	1616	1956	2597	3231	2981	3443	3338	2884	1798	5513	5544	5657	3776	4145	7906	3107	3533	2427	2812	2602	3298	258.004	515.359	888.996	1262.88	1082.84	1219.84	1034.54	1253.57	1015.11	893.206	855.132
b0212	NC_000913.3	-	234027	234782	756	272	280	245	281	187	261	160	161	172	144	181	235	44	52	73	318	322	267	259	222	365	100	103	120	282	254	335	184	232	195	149	164	218	55.8936	55.7125	55.4652	51.8929	39.0016	54.1048	31.9745	32.4801	32.6872	32.6849	32.8842
b0213	NC_000913.3	+	234816	235538	723	157	200	203	260	336	326	275	322	419	274	317	410	257	359	342	236	240	211	329	286	447	107	85	79	308	297	381	231	238	264	114	109	148	33.7346	41.611	48.0545	50.2063	73.2763	70.6637	57.4645	67.9252	83.262	65.0307	60.2215
b0214	NC_000913.3	-	235535	236002	468	440	494	542	612	576	575	575	616	639	488	555	667	127	130	129	325	347	306	384	396	406	338	381	353	417	430	677	345	363	280	224	196	281	146.057	158.781	198.212	182.57	194.061	192.548	185.621	200.747	196.167	178.929	162.884
b0215	NC_000913.3	+	236067	236798	732	384	508	507	625	595	665	597	756	743	483	748	696	457	510	513	577	661	517	596	519	537	890	935	1025	817	769	1029	462	565	522	414	434	648	81.4957	104.393	118.542	119.204	128.165	142.373	123.216	157.516	145.831	113.225	140.353
b0216	NC_000913.3	+	236931	237007	77	3	11	14	14	15	16	5	1	5	5	6	5	11	9	19	29	9	49	8	5	8	11	4	8	6	12	9	8	5	6	1	2	1	6.05264	21.4891	31.1181	25.384	30.7159	32.5646	9.81035	1.98072	9.32932	11.1426	10.7026
b0217	NC_000913.3	+	237335	238120	786	31	74	48	50	49	75	12	8	12	12	24	18	88	86	118	84	98	222	7	5	67	6	8	15	17	15	16	5	10	3	8	2	4	6.12708	14.162	10.4519	8.88118	9.8296	14.9539	2.30656	1.55232	2.19346	2.61978	4.19391
b0218	NC_000913.3	-	238746	239102	357	2	5	1	0	12	10	0	3	0	0	1	2	2	6	6	1	5	3	0	0	4	0	0	2	1	0	4	0	0	0	0	0	1	0.870315	2.10678	0.479411	0	5.29999	4.38984	0	1.28164	0	0	0.384736
b0219	NC_000913.3	-	239419	240189	771	492	492	374	358	563	546	522	608	975	387	553	667	318	423	356	403	495	329	793	814	895	519	556	608	691	682	942	607	649	596	392	485	600	99.1346	95.9903	83.0221	64.8264	115.137	110.983	102.287	120.272	181.686	86.1316	98.5148
b0220	NC_000913.3	+	240343	240816	474	811	1098	956	742	830	861	1484	1337	1143	1489	2204	1216	1062	1205	1323	2319	2940	1607	2693	1943	1165	1062	1055	1123	1093	1118	1213	1307	1703	1559	1513	1643	1902	265.801	348.45	345.188	218.549	276.097	284.67	473	430.196	346.449	539.042	638.651
b0221	NC_000913.3	-	240859	243303	2445	3260	1807	1244	1296	1232	1065	2632	2316	1818	2073	2501	1141	14453	17444	15299	4116	4692	2692	3308	2311	1864	3489	3974	3662	2471	1694	1711	1937	2974	2121	1902	1653	2859	207.135	111.172	87.0799	74.003	79.45	68.2634	162.634	144.469	106.828	145.488	140.497
b0222	NC_000913.3	+	243543	244121	579	2698	2514	1704	1307	1250	1237	1256	1373	1566	1135	1362	1444	728	766	890	1057	1094	921	1119	1096	960	1288	1438	1425	1974	1860	2582	1174	1058	1044	1309	1180	1624	723.899	653.136	503.695	315.152	340.403	334.818	327.73	361.664	388.583	336.375	323.094
b0223	NC_000913.3	+	244327	245094	768	968	1049	680	522	452	485	486	484	408	410	439	544	277	366	354	429	405	349	307	396	320	512	524	597	601	546	651	338	325	351	455	397	492	195.807	205.462	151.539	94.8927	92.7982	98.9686	95.605	96.1164	76.3255	91.607	78.5116
b0224	NC_000913.3	-	245065	245805	741	2407	3228	3533	2087	1946	1672	1625	2079	2154	1501	1926	2105	1859	2218	1972	2050	1826	1556	1514	1245	1577	3940	4587	5022	1418	1625	2222	1398	1375	1017	1072	1033	1755	504.629	655.288	816.022	393.213	414.083	353.619	331.315	427.907	417.636	347.591	357
b0225	NC_000913.3	-	245961	246239	279	319	357	402	139	128	128	190	243	266	108	137	108	332	355	236	127	131	147	146	120	126	67	79	86	153	162	149	98	118	70	31	52	44	177.624	192.478	246.603	69.5559	72.3383	71.899	102.886	132.836	136.977	66.4241	67.4446
b0226	NC_000913.3	-	246242	246502	261	525	803	738	242	230	256	298	305	386	231	296	290	886	998	928	216	243	222	309	305	234	289	246	280	345	359	483	337	426	418	124	195	265	312.488	462.798	483.941	129.449	138.947	153.715	172.497	178.227	212.48	151.872	155.769
b0227	NC_000913.3	+	246712	247461	750	57	55	36	29	73	53	31	34	33	26	49	29	64	126	109	72	72	50	87	64	59	33	36	57	53	39	50	44	61	51	61	63	88	11.8067	11.0311	8.21519	5.39834	15.347	11.0747	6.24462	6.91403	6.32155	5.94865	8.97358
b0228	NC_000913.3	+	247637	248134	498	146	138	96	67	99	95	47	61	111	85	96	98	143	149	188	135	150	85	104	92	404	124	141	172	211	238	355	166	127	162	169	124	151	45.5447	41.6837	32.9927	18.7832	31.345	29.8959	14.2585	18.6816	32.0232	29.2884	26.4772
b0229	NC_000913.3	-	248358	250070	1713	58	55	59	19	61	76	33	26	21	20	30	27	270	302	333	72	117	88	88	76	110	13	21	25	32	45	46	43	35	50	40	33	47	5.25999	4.82972	5.89482	1.54853	5.61481	6.95302	2.91046	2.31489	1.7613	2.00345	2.40544
b0230	NC_000913.3	+	250072	250827	756	30	53	35	23	48	36	23	41	30	27	16	36	105	173	178	60	52	37	36	39	48	21	39	19	27	29	38	26	29	18	28	31	24	6.16473	10.5456	7.9236	4.24746	10.0111	7.46273	4.59633	8.27134	5.70125	6.12841	2.90689
b0231	NC_000913.3	+	250898	251953	1056	910	1055	867	3629	2837	2589	563	544	568	1136	1419	1192	855	1047	1000	2079	2104	1590	486	439	556	270	292	246	467	484	596	381	446	362	232	210	325	133.873	150.281	140.518	479.785	423.602	384.225	80.5471	78.5685	77.2779	184.595	184.565
b0232	NC_000913.3	+	252005	252298	294	570	693	783	147	122	90	31	25	32	64	88	59	110	108	103	85	97	67	72	69	103	13	15	18	49	43	54	41	63	51	11	25	18	301.191	354.571	455.817	69.8061	65.4297	47.9747	15.9301	12.969	15.6377	37.3541	41.1118
b0233	NC_000913.3	+	252301	252699	399	384	469	456	81	71	62	11	8	8	26	33	23	47	71	76	62	44	39	43	35	30	3	3	10	16	24	21	11	24	21	2	2	4	149.511	176.814	195.6	28.3423	28.0574	24.3521	4.1651	3.05795	2.88063	11.1817	11.3598
b0234	NC_000913.3	+	252709	253161	453	1001	1134	1084	76	80	76	11	14	9	34	24	15	100	123	124	87	87	91	52	22	67	19	17	13	13	15	23	6	8	5	6	3	11	343.282	376.558	409.55	23.4228	27.8454	26.2925	3.6686	4.7135	2.8544	12.8791	7.27685
b0235	NC_000913.3	+	253479	253685	207	157	224	216	0	2	8	0	0	0	1	0	2	16	22	24	13	5	11	1	0	7	0	7	1	1	0	0	1	0	0	0	0	0	117.827	162.777	178.591	0	1.52343	6.05671	0	0	0	0.828964	0
b0236	NC_000913.3	+	253702	254202	501	363	547	539	7	23	12	2	0	2	2	12	4	249	277	225	31	31	48	5	3	6	2	3	1	2	3	0	2	4	0	2	4	3	112.56	164.235	184.131	1.95067	7.23856	3.75371	0.603112	0	0.573539	0.685012	3.28984
b0237	NC_000913.3	-	254259	255716	1458	3004	3253	2613	4299	3893	3859	4516	5217	5536	3505	4298	5356	913	989	976	3141	3566	2447	3622	3575	5315	2086	2147	2178	4362	4062	5859	3936	3670	3936	3023	2277	3877	320.079	335.616	306.731	411.655	421.007	414.796	467.953	545.729	545.518	412.512	404.892
b0238	NC_000913.3	+	255977	256435	459	591	663	753	1364	1036	971	994	924	570	1090	1212	1088	554	668	751	883	877	828	447	332	494	1134	1199	1299	1241	1015	649	274	208	151	259	206	344	200.027	217.279	280.775	414.882	355.885	331.531	327.174	307.024	178.416	407.493	362.678
b0239	NC_000913.3	+	256527	257771	1245	619	744	808	1234	1365	1453	1451	1642	2276	1168	1335	1676	500	612	542	822	789	673	864	1142	986	755	655	626	1466	1531	1868	1428	1292	1436	858	694	1081	77.2389	89.8918	111.075	138.379	172.872	182.9	176.077	201.149	262.648	160.983	147.28
b0240	NC_000913.3	+	257829	259006	402	4018	3247	2940	2321	2263	1919	3358	3989	3302	2978	3642	2770	2636	3026	2898	1421	1388	1144	1722	1493	1912	1465	1545	1541	2107	1862	3092	1294	1474	1082	2537	2057	2404	1552.74	1214.99	1251.69	806.07	887.607	748.111	1262	1513.39	1180.11	1271.17	1244.36
b0241	NC_000913.3	-	259045	260100	1056	22	8	15	5	35	21	1	6	4	3	4	5	46	52	57	11	16	23	6	1	24	2	2	6	1	2	10	3	4	3	1	4	1	3.23648	1.13957	2.4311	0.661043	5.22596	3.11654	0.143068	0.866564	0.544211	0.487487	0.520268
b0242	NC_000913.3	+	260388	261491	1104	1243	1400	1161	571	524	508	628	738	496	398	521	643	2227	2676	2876	1015	1159	938	601	714	646	1042	1113	1269	1251	1066	1310	608	684	583	960	870	1426	174.911	190.755	179.986	72.2089	74.8384	72.1127	85.9401	101.953	64.5481	61.8614	64.8186
b0243	NC_000913.3	+	261503	262756	1254	1351	1511	1234	624	586	584	673	564	478	480	587	578	1286	1506	1751	1129	1145	930	848	1100	777	2308	2887	3247	2067	1753	2472	908	1055	938	1226	1043	1963	167.368	181.252	168.42	69.4721	73.6822	72.9848	81.0817	68.5954	54.7648	65.6825	64.2941
b0244	NC_000913.3	+	262871	262946	76	117	118	92	42	28	35	3	3	4	18	11	29	235	293	315	249	229	302	10	9	34	2	8	20	17	10	4	4	5	1	2	7	4	239.159	233.553	207.181	77.1541	58.0907	72.1725	5.96366	6.02034	7.56166	40.6411	19.8797
b0245	NC_000913.3	-	263328	263669	342	5	1	1	2	8	6	3	0	0	0	1	5	30	38	32	0	5	5	0	1	7	0	0	1	3	2	0	0	0	0	0	1	0	2.27122	0.439836	0.500438	0.816446	3.6883	2.74943	1.32526	0	0	0	0.40161
b0246	NC_000913.3	-	263690	264007	318	1	0	0	1	7	6	0	2	0	1	0	0	11	11	16	0	1	1	0	0	0	0	0	0	0	0	0	0	0	0	0	0	0	0.488526	0	0	0.439032	3.47083	2.95693	0	0.959216	0	0.539609	0
b0247	NC_000913.3	-	264256	264732	477	0	0	5	2	11	9	2	1	2	3	0	0	20	18	25	2	1	1	1	0	3	2	4	0	2	0	1	0	2	1	1	5	3	0	0	1.79402	0.585376	3.63611	2.95693	0.633457	0.319739	0.602397	1.07922	0
b0248	NC_000913.3	-	264748	265206	459	1	1	2	3	11	10	1	2	3	1	2	1	20	25	29	0	2	5	0	0	2	2	0	0	1	3	1	0	1	3	3	6	9	0.338456	0.327721	0.74575	0.912498	3.7787	3.41432	0.329149	0.664555	0.93903	0.373847	0.598478
b0249	NC_000913.3	-	265304	265543	240	8	10	10	3	4	2	0	1	1	4	4	1	19	23	24	3	2	3	1	3	1	2	0	2	3	0	5	1	2	0	2	5	4	5.17837	6.26766	7.13124	1.74515	2.62791	1.30598	0	0.635481	0.598632	2.85993	2.28918
b0250	NC_000913.3	-	265620	266087	468	477	580	475	169	175	185	145	193	221	172	172	211	171	175	197	173	227	159	324	290	384	268	378	376	283	187	337	278	330	292	407	398	501	158.339	186.423	173.71	50.4155	58.9596	61.9502	46.8088	62.8963	67.8449	63.065	50.4793
b0251	NC_000913.3	-	266110	266553	444	14	10	8	3	2	4	2	4	3	2	4	2	12	9	6	9	5	1	4	4	8	7	6	9	5	5	4	4	0	0	2	1	9	4.89846	3.38792	3.08378	0.943326	0.710247	1.41187	0.680538	1.37401	0.970754	0.772953	1.23739
b0252	NC_000913.3	-	267184	268005	822	22	15	10	7	39	30	8	5	4	4	6	9	19	31	35	19	15	13	16	9	20	2	4	7	15	15	15	3	5	4	4	7	4	4.15782	2.74496	2.08211	1.18891	7.48092	5.71961	1.47036	0.927709	0.699132	0.835015	1.00256
b0253	NC_000913.3	-	268097	268960	864	302	420	395	139	151	150	129	143	129	88	116	157	326	407	439	340	334	274	215	231	219	222	224	237	245	237	304	148	167	138	145	182	327	54.301	73.1227	78.2455	22.4608	27.5566	27.2079	22.557	25.2427	21.451	17.4773	18.4406
b0254	NC_000913.3	-	269289	270182	894	62	74	86	48	59	64	36	43	26	41	36	58	55	65	74	47	55	41	49	19	53	30	59	43	51	45	43	18	29	29	17	15	20	10.7738	12.4512	16.4641	7.49596	10.4058	11.2191	6.08374	7.33575	4.17837	7.8696	5.5309
b0256	NC_000913.3	+	270603	271754	1152	0	0	0	0	0	0	1	0	0	0	0	0	0	0	0	0	0	0	0	0	0	0	0	0	0	0	0	0	0	0	0	0	0	0	0	0	0	0	0	0.131145	0	0	0	0
b0258	NC_000913.3	+	272847	273954	1108	334	332	304	170	212	220	191	190	139	124	164	167	577	689	630	271	308	204	199	200	174	169	143	181	414	376	386	112	174	151	93	117	150	46.8297	45.0729	46.958	21.4206	30.1688	31.1172	26.0435	26.1534	18.0238	19.2038	20.3299
b0259	NC_000913.3	-	274101	275117	1017	0	0	0	0	1	1	2	3	0	1	0	3	0	1	1	0	0	1	0	0	0	5	0	1	0	0	2	1	1	4	0	1	2	0	0	0	0	0.155039	0.154098	0.297108	0.449898	0	0.168727	0
b0260	NC_000913.3	+	275325	276728	1404	89	88	78	68	156	166	129	136	343	61	64	119	222	302	333	91	129	100	186	223	94	78	78	84	138	253	285	291	214	247	266	388	104	9.84776	9.42828	9.50832	6.76185	17.5194	18.5293	13.8812	14.7736	35.0993	7.45536	6.261
b0261	NC_000913.3	+	276715	277647	933	270	333	352	428	591	573	338	558	1095	353	455	614	375	426	485	395	480	322	515	521	840	565	521	488	870	971	1628	1071	801	791	558	436	662	44.9569	53.6883	64.571	64.045	99.8776	96.2476	54.7319	91.215	168.618	64.9231	66.9824
b0262	NC_000913.3	-	277756	278802	1047	89	78	80	41	71	71	32	32	41	32	36	52	593	680	697	110	74	133	31	29	44	34	47	55	84	62	58	21	23	29	29	17	17	13.2056	11.2064	13.0773	5.46715	10.6924	10.6274	4.61752	4.66141	5.62611	5.24456	4.72266
b0263	NC_000913.3	-	278814	279161	348	10	24	14	7	6	11	10	4	5	2	4	10	173	240	223	22	12	25	0	4	5	8	7	7	12	14	10	4	2	7	1	0	3	4.46411	10.3741	6.88533	2.80829	2.71853	4.95371	4.34136	1.75305	2.06425	0.986181	1.57874
b0264	NC_000913.3	-	279178	279681	504	0	0	0	0	0	0	0	0	0	0	0	0	0	0	0	0	0	0	0	0	0	0	0	0	0	0	0	0	0	0	0	0	0	0	0	0	0	0	0	0	0	0	0	0
b0265	NC_000913.3	-	279600	279875	276	0	0	0	0	0	0	0	3	1	0	0	1	4	3	4	0	0	0	0	0	0	1	0	0	0	2	6	1	0	1	0	0	0	0	0	0	0	0	0	0	1.65778	0.520549	0	0
b0266	NC_000913.3	-	280427	280735	309	48	52	47	31	47	39	50	68	49	34	63	50	48	42	59	36	40	21	58	57	50	65	61	49	110	76	113	48	58	47	29	48	42	24.1322	25.314	26.0325	14.0064	23.9829	19.7799	24.4465	33.5632	22.7829	18.8811	28.0035
b0267	NC_000913.3	-	280829	281983	1155	13	5	8	12	57	45	23	20	34	8	8	19	81	99	105	18	29	18	28	18	44	21	18	17	29	24	30	18	33	27	18	34	27	1.74854	0.651185	1.18545	1.45052	7.78135	6.10587	3.00851	2.64096	4.22929	1.18854	0.951346
b0268	NC_000913.3	+	282278	283186	909	151	108	80	148	132	150	117	98	143	84	103	73	182	272	212	233	246	167	152	121	205	223	233	242	422	373	409	197	186	221	139	130	164	25.8064	17.8721	15.0627	22.7311	22.8967	25.8609	19.4459	16.4428	22.6018	15.857	15.5634
b0269	NC_000913.3	+	283201	285168	1968	424	346	250	444	506	448	312	323	382	208	329	202	762	881	999	747	854	561	334	386	429	573	688	654	1025	896	901	458	519	436	370	351	389	33.47	26.4465	21.7416	31.4979	40.5404	35.6755	23.9516	25.0317	27.8875	18.1361	22.9616
b0270	NC_000913.3	+	285395	286777	1383	53	39	32	32	68	61	27	19	19	35	44	14	96	121	116	71	78	49	95	107	217	20	23	28	62	70	84	63	110	72	45	40	87	5.95344	4.24189	3.96008	3.23036	7.75263	6.91233	2.94949	2.09529	1.9738	4.34262	4.3698
b0271	NC_000913.3	+	286789	288399	1611	58	73	37	86	165	140	89	79	46	105	113	65	93	113	111	183	210	103	228	298	494	51	68	75	145	153	186	218	289	234	110	119	242	5.59303	6.81623	3.93081	7.45292	16.1492	13.6191	8.34641	7.47903	4.10235	11.1841	9.63415
b0272	NC_000913.3	-	288404	289162	759	124	128	106	113	124	138	103	129	106	97	76	68	2015	2389	2826	311	342	395	90	94	124	92	120	107	165	162	263	85	54	65	99	80	161	25.3802	25.3679	23.9023	20.7855	25.7598	28.4941	20.5022	25.9216	20.0648	21.9299	13.7532
b0273	NC_000913.3	-	289301	290305	1005	74	80	90	95	115	144	61	92	81	48	68	49	495	640	570	111	111	129	83	75	95	48	61	72	132	141	158	122	109	99	119	117	220	11.4388	11.974	15.3268	13.1972	18.0424	22.455	9.17	13.9616	11.5795	8.19561	9.29338
b0274	NC_000913.3	-	290649	291152	504	0	3	0	0	1	2	0	0	0	0	1	0	1	0	0	1	1	0	1	0	2	1	0	0	0	1	1	1	0	1	0	0	1	0	0.89538	0	0	0.312847	0.621894	0	0	0	0	0.272521
b0275	NC_000913.3	-	291071	291346	276	0	0	0	0	1	0	2	0	0	0	0	0	3	2	3	0	1	0	0	0	2	0	0	0	0	0	0	0	0	0	1	0	0	0	0	0	0	0.571285	0	1.09478	0	0	0	0
b0276	NC_000913.3	+	291404	292231	828	229	306	298	142	219	221	142	176	258	138	190	275	322	381	324	192	227	211	98	96	142	82	89	112	145	142	159	105	173	130	141	150	149	42.9655	55.5914	61.5974	23.9432	41.7038	41.8291	25.9098	32.4187	44.7672	28.5993	31.5177
b0277	NC_000913.3	-	292322	292948	627	52	62	33	36	34	45	7	18	19	14	32	30	694	792	839	79	72	94	17	14	38	14	17	21	33	17	26	25	18	13	16	22	33	12.884	14.8744	9.00788	8.01601	8.55015	11.2477	1.68669	4.37843	4.35368	3.83148	7.00992
b0278	NC_000913.3	-	293220	293918	699	19	5	10	30	29	33	12	4	7	4	9	4	18	20	23	34	37	16	10	6	16	12	9	8	12	8	9	4	2	3	8	6	2	4.22271	1.07599	2.44849	5.99194	6.54159	7.39867	2.59364	0.872763	1.43877	0.981949	1.76846
b0279	NC_000913.3	-	293945	294799	855	7	8	11	5	20	27	16	10	14	11	10	9	0	5	8	17	23	5	4	2	14	10	7	15	8	24	17	7	4	3	7	3	0	1.27188	1.40747	2.20193	0.816446	3.6883	4.94897	2.82722	1.78381	2.35252	2.20766	1.60644
b0280	NC_000913.3	-	295139	295579	441	80	89	70	220	289	239	111	196	280	233	316	350	26	49	35	115	127	124	172	121	289	139	104	142	853	791	1168	168	126	131	101	102	83	28.1816	30.3576	27.1666	69.6478	103.329	84.933	38.0268	67.7846	91.22	90.6616	98.4191
b0281	NC_000913.3	-	295696	297096	1401	496	531	388	128	136	175	178	212	165	118	152	217	405	497	494	147	165	169	207	151	187	121	137	159	291	262	365	96	126	89	77	88	111	54.9994	57.0129	47.3991	12.7554	15.306	19.5757	19.195	23.0787	16.9206	14.4527	14.9017
b0283	NC_000913.3	-	297770	298726	957	42	64	63	31	101	103	269	216	113	66	123	38	69	74	84	81	92	38	521	403	108	74	76	61	134	93	142	146	213	160	120	111	224	6.81792	10.0597	11.2669	4.52244	16.6407	16.8672	42.4664	34.4235	16.9644	11.8342	17.6532
b0284	NC_000913.3	-	298736	300934	2199	121	154	204	141	191	248	732	769	361	161	317	117	163	192	202	190	247	148	1633	1165	265	221	165	140	239	244	362	355	609	434	344	330	586	8.5482	10.5345	15.8775	8.95194	13.6953	17.6744	50.2911	53.3353	23.5859	12.5634	19.8
b0285	NC_000913.3	-	300931	301887	957	42	59	51	42	62	50	210	206	73	39	75	46	56	68	67	65	60	63	452	291	95	60	48	53	58	67	70	71	127	69	87	108	169	6.81792	9.27378	9.12083	6.12718	10.2151	8.18795	33.1522	32.8298	10.9593	6.99292	10.7642
b0286	NC_000913.3	-	301884	302573	690	44	57	58	44	58	65	153	147	52	64	101	57	54	102	87	65	86	53	463	304	72	37	42	55	48	41	85	63	123	67	74	108	154	9.90645	12.4263	14.3865	8.90281	13.2538	14.7632	33.5002	32.4924	10.8274	15.9161	20.1049
b0287	NC_000913.3	+	302991	303605	615	331	181	119	38	98	82	20	23	22	47	58	37	282	360	340	66	102	73	138	116	266	84	74	94	86	111	122	97	88	111	127	149	142	83.6118	44.2711	33.1168	8.62645	25.1254	20.8956	4.91315	5.70383	5.13947	13.1138	12.9534
b0288	NC_000913.3	-	303853	304182	330	48	53	34	5	24	21	1	9	8	9	13	17	27	46	48	37	31	34	2	8	16	48	57	61	14	17	10	10	10	10	5	8	6	22.5965	24.159	17.6336	2.11534	11.4673	9.97292	0.457817	4.15951	3.48295	4.67988	5.41078
b0289	NC_000913.3	-	304495	305205	711	89	83	71	63	63	64	63	76	55	49	93	59	118	133	132	94	89	65	78	60	53	56	41	43	84	79	89	52	55	68	29	39	66	19.4462	17.56	17.0909	12.3707	13.9712	14.1068	13.3868	16.3026	11.1138	11.8259	17.9657
b0290	NC_000913.3	-	305174	306817	1644	106	115	90	80	109	80	97	129	127	52	88	104	141	197	160	100	100	107	91	79	87	54	76	69	88	70	131	75	65	62	38	46	74	10.0166	10.5223	9.36951	6.79378	10.4541	7.62615	8.91405	11.9674	11.0987	5.4276	7.3521
b0291	NC_000913.3	-	306807	309332	2526	58	78	59	35	112	97	42	33	36	37	38	33	140	215	183	71	91	64	78	56	84	38	38	48	56	64	68	34	51	38	57	41	72	3.56705	4.64492	3.99756	1.93445	6.99112	6.01804	2.51201	1.99248	2.04758	2.51347	2.06624
b0292	NC_000913.3	-	309358	310026	669	4	6	2	4	17	8	8	10	8	7	6	3	58	51	63	9	5	7	4	3	8	3	0	3	14	6	7	0	1	3	2	1	3	0.928856	1.34909	0.511658	0.834752	4.00668	1.87405	1.80663	2.27975	1.71805	1.79547	1.23184
b0293	NC_000913.3	-	310084	310671	588	29	19	23	31	43	27	8	8	9	32	31	27	81	117	72	32	49	31	29	26	36	17	15	15	13	22	25	11	15	23	13	22	5	7.66188	4.86063	6.69463	7.36051	11.5306	7.1962	2.0555	2.07504	2.19905	9.33853	7.24128
b0294	NC_000913.3	-	310746	311336	591	4	4	4	1	19	20	1	0	3	3	0	0	52	61	53	8	6	6	0	0	7	0	0	1	0	0	1	0	0	0	0	0	1	1.05145	1.0181	1.15837	0.23623	5.06907	5.30346	0.255634	0	0.729297	0.871044	0
b0295	NC_000913.3	+	312112	312339	228	33	41	24	27	32	37	13	15	15	15	17	38	35	42	64	35	35	25	13	3	22	12	7	14	10	14	17	6	10	5	16	10	18	22.485	27.0499	18.0158	16.533	22.1298	25.4322	8.61418	10.0339	9.45208	11.2892	10.2411
b0296	NC_000913.3	-	312514	312777	264	10	4	8	7	18	33	12	22	33	3	5	14	9	10	10	3	3	4	4	20	20	0	4	1	1	1	6	3	5	2	1	1	4	5.88452	2.27915	5.18636	3.70184	10.7506	19.5897	6.86725	12.7096	17.9589	1.94995	2.60134
b0297	NC_000913.3	+	314357	315228	872	1	3	2	3	52	31	0	0	4	2	2	5	45	63	64	6	3	10	0	1	14	1	0	2	3	0	0	1	0	0	0	1	0	0.178155	0.517513	0.392545	0.480317	9.40263	5.57137	0	0	0.659044	0.393568	0.315024
b0298	NC_000913.3	+	315291	315590	300	0	0	0	0	0	0	0	0	0	0	0	0	0	0	0	0	0	0	0	0	0	0	0	0	0	0	0	0	0	0	0	0	0	0	0	0	0	0	0	0	0	0	0	0
b0299	NC_000913.3	+	315587	316453	867	1	3	1	2	4	3	0	1	0	0	1	2	5	2	0	4	4	6	0	0	3	0	3	0	0	0	2	1	2	0	0	0	0	0.179182	0.520498	0.197405	0.322058	0.72745	0.542275	0	0.175912	0	0	0.158421
b0300	NC_000913.3	-	316486	317169	684	53	52	36	45	69	51	32	32	50	25	47	48	37	45	62	64	72	42	43	51	55	33	49	53	59	54	73	28	44	26	15	27	23	12.0374	11.4357	9.00788	9.18501	15.9058	11.6851	7.06804	7.13522	10.5023	6.27177	9.43784
b0301	NC_000913.3	-	317726	318319	594	27	24	18	8	49	60	4	1	0	4	8	4	52	81	52	36	32	33	5	1	30	3	10	6	103	110	148	1	4	1	1	5	5	7.06142	6.07773	5.18636	1.8803	13.0068	15.83	1.01737	0.25676	0	1.15553	1.84984
b0303	NC_000913.3	-	318331	318567	237	1	3	4	0	2	3	1	1	2	0	0	1	0	4	0	5	3	4	3	0	4	3	1	1	17	13	29	1	1	0	0	0	3	0.65549	1.9041	2.8886	0	1.33059	1.98376	0.637466	0.643525	1.21242	0	0
b0304	NC_000913.3	-	318676	320001	1326	48	42	46	73	101	98	49	49	28	73	83	50	38	64	88	190	307	160	404	308	422	78	68	87	397	398	539	63	112	83	139	124	214	5.62357	4.76456	5.93732	7.68604	12.0099	11.5824	5.58288	5.63594	3.03379	9.44682	8.59736
b0305	NC_000913.3	+	320227	321081	855	39	38	24	16	66	74	3	16	7	10	22	5	264	378	392	67	67	42	9	12	48	14	25	20	107	85	91	4	6	5	12	6	24	7.08619	6.6855	4.8042	2.61263	12.1714	13.5638	0.530103	2.85409	1.17626	2.00697	3.53417
b0306	NC_000913.3	+	321608	322327	720	217	51	40	74	50	67	13	7	25	23	34	38	157	201	196	65	88	57	12	14	49	201	245	301	185	158	206	40	32	24	15	24	26	46.8211	10.655	9.50832	14.349	10.9496	14.5834	2.72782	1.48279	4.9886	5.48153	6.486
b0307	NC_000913.3	+	322338	323765	1428	411	170	106	90	128	128	64	63	60	57	80	83	275	414	373	217	233	115	92	103	133	338	390	421	365	314	334	100	84	84	82	63	111	44.7124	17.9076	12.7044	8.79909	14.1333	14.0475	6.77107	6.72862	6.03662	6.8494	7.69471
b0308	NC_000913.3	+	323758	324453	696	240	116	97	56	63	54	13	20	34	39	22	37	100	119	96	118	106	82	41	34	66	57	107	112	162	136	129	37	48	20	34	29	69	53.5694	25.0706	23.8528	11.2332	14.2723	12.1591	2.82189	4.38263	7.01844	9.61527	4.34154
b0310	NC_000913.3	-	324696	325364	669	22	19	8	8	21	17	2	4	0	9	7	5	33	48	43	17	16	27	1	2	6	1	3	1	2	2	6	1	5	3	3	2	3	5.10871	4.27213	2.04663	1.6695	4.94943	3.98235	0.451658	0.9119	0	2.30846	1.43715
b0311	NC_000913.3	-	325577	327247	1671	399	339	225	603	607	651	355	417	365	740	938	433	1059	1310	1212	200	191	254	322	232	252	301	322	395	366	283	401	265	461	221	184	190	327	37.0946	30.5169	23.0453	50.3807	57.2762	61.055	32.0965	38.0604	31.3825	75.9909	77.1005
b0312	NC_000913.3	-	327261	328733	1473	706	672	396	1173	1024	1031	567	1020	826	1053	1405	994	4026	4429	4632	349	332	496	439	345	299	542	683	665	637	496	677	459	744	465	393	324	648	74.4589	68.6251	46.0117	111.178	109.612	109.691	58.1548	105.611	80.5653	122.668	131.01
b0313	NC_000913.3	-	328747	329334	588	339	277	166	423	411	363	238	533	412	490	587	424	2516	2898	2837	216	180	280	170	135	132	198	236	237	272	199	303	221	337	202	163	146	235	89.5647	70.8629	48.3178	100.435	110.211	96.749	61.1512	138.249	100.668	142.996	137.117
b0314	NC_000913.3	+	329463	331496	2034	1050	777	603	974	1022	893	620	1132	979	1067	1155	907	3617	4448	4420	482	430	580	558	475	411	518	519	487	493	412	619	545	983	581	593	561	652	80.196	57.4628	50.7391	66.8546	79.225	68.8046	46.0517	84.8807	69.1517	90.016	77.9941
b0315	NC_000913.3	+	332371	333459	1089	141	98	58	82	73	93	31	41	20	32	34	51	2751	3578	3618	258	260	462	42	40	67	38	38	79	22	39	67	17	20	18	33	18	62	20.1143	13.5368	9.11541	10.5126	10.5696	13.3836	4.3007	5.74208	2.6386	5.04229	4.28827
b0316	NC_000913.3	-	333501	334433	933	212	205	126	90	97	120	55	81	130	97	86	123	153	187	206	181	192	138	78	83	156	55	55	73	175	123	256	88	85	54	47	45	49	35.2995	33.0513	23.1135	13.4674	16.3928	20.1566	8.90608	13.2409	20.0185	17.8401	12.6604
b0317	NC_000913.3	-	334525	335022	498	12	9	2	4	47	38	3	2	7	2	3	2	24	26	23	11	25	15	3	5	41	4	3	6	4	5	3	1	0	0	1	5	9	3.7434	2.7185	0.687348	1.12138	14.881	11.9584	0.910117	0.612511	2.01948	0.689139	0.827413
b0318	NC_000913.3	+	335280	335885	606	17	26	10	27	64	59	21	29	51	34	42	59	26	42	54	34	35	22	54	70	97	4	3	3	20	28	19	17	18	16	11	6	22	4.35804	6.45383	2.82425	6.22035	16.6521	15.258	5.23543	7.29859	12.0912	9.62747	9.51935
b0319	NC_000913.3	+	335925	336788	864	7	5	6	8	24	18	7	9	4	4	9	6	12	25	36	6	13	13	3	8	15	2	1	0	0	7	5	3	2	3	3	0	0	1.25863	0.870508	1.18854	1.29271	4.37986	3.26494	1.22402	1.5887	0.665146	0.794424	1.43074
b0320	NC_000913.3	+	336778	338325	1548	24	25	12	39	65	62	19	26	24	24	14	27	141	178	176	31	54	46	25	34	62	9	8	5	19	11	18	18	19	15	7	8	13	2.40855	2.42933	1.32674	3.51736	6.62071	6.27679	1.85433	2.56163	2.22747	2.6604	1.24219
b0321	NC_000913.3	+	338325	339743	1419	22	27	17	29	57	62	13	11	20	11	20	20	155	206	188	32	36	41	33	35	63	13	15	23	20	18	19	20	21	15	17	16	39	2.40855	2.86219	2.05042	2.85324	6.33366	6.84741	1.3841	1.18229	2.02497	1.3302	1.93588
b0323	NC_000913.3	+	340165	341115	951	23	23	14	13	30	35	7	4	5	8	5	7	60	78	78	12	15	10	17	12	11	14	24	28	24	9	39	4	11	15	13	10	11	3.75718	3.63801	2.51955	1.90847	4.97397	5.76773	1.11205	0.641495	0.755371	1.4435	0.722138
b0324	NC_000913.3	+	341125	342507	1383	341	416	343	210	216	195	239	263	191	184	232	225	193	211	250	191	241	145	276	206	223	310	345	372	437	386	513	221	248	224	228	208	387	38.3042	45.2468	42.4471	21.1993	24.626	22.0968	26.1085	29.0033	19.8418	22.8298	23.0407
b0325	NC_000913.3	+	342884	343933	1050	387	388	246	358	252	318	294	334	193	318	372	224	95	130	125	943	1260	611	1804	1378	1110	519	447	446	921	890	1115	528	968	648	2217	1698	3277	57.258	55.5852	40.0979	47.6011	37.8419	47.463	42.3022	48.5144	26.4082	51.9689	48.6614
b0326	NC_000913.3	+	344176	344991	816	12	12	12	2	16	20	4	4	1	3	4	4	41	50	76	11	18	23	6	3	14	6	1	5	3	3	3	2	2	1	3	5	6	2.28458	2.21212	2.51691	0.342187	3.09166	3.84111	0.740586	0.747624	0.176068	0.630866	0.673287
b0327	NC_000913.3	+	345404	345649	246	24	18	9	10	16	23	2	0	2	9	10	21	243	295	308	74	81	97	5	6	15	1	2	0	1	3	1	3	1	1	0	3	1	15.1562	11.0066	6.26158	5.67529	10.2553	14.6524	1.22829	0	1.16806	6.27789	5.58336
b0328	NC_000913.3	-	345666	346337	672	124	100	72	46	58	79	21	26	55	43	47	55	298	392	301	161	188	103	58	66	404	45	48	56	84	74	104	73	68	88	60	57	49	28.666	22.3845	18.3375	9.55679	13.6088	18.4236	4.72123	5.90089	11.7588	10.9801	9.60637
b0329	NC_000913.3	+	346484	346759	276	1832	2382	1820	1771	2113	3422	1080	665	580	3968	5237	4139	348	393	297	3303	5141	2420	8698	8083	9989	1795	2467	2739	2423	2312	3306	1927	3968	2587	1233	1984	2804	1031.17	1298.22	1128.6	895.845	1207.13	1943.07	591.18	367.474	301.919	2467	2606.18
b0330	NC_000913.3	-	346857	348443	1587	236	175	161	106	153	124	84	88	33	98	142	55	68	100	74	290	247	139	194	100	214	133	154	169	365	241	439	77	148	63	214	220	481	23.102	16.5874	17.363	9.32508	15.2012	12.2451	7.99664	8.45706	2.9875	10.5963	12.2897
b0331	NC_000913.3	+	348682	349572	891	9	7	17	3874	471	431	3343	1085	411	3298	3793	1342	97	120	118	60	54	56	3754	1440	234	1298	654	575	79	253	577	119	6107	101	1997	4755	237	1.5692	1.18178	3.26548	607.023	83.35	75.8083	566.845	185.723	66.2727	635.154	584.704
b0333	NC_000913.3	+	350012	351181	1170	9	8	8	1484	266	233	3570	1240	256	3361	4116	493	57	60	65	27	47	37	4111	1191	193	540	291	248	53	150	260	52	8574	65	2456	5801	197	1.19501	1.02854	1.17025	177.081	35.8474	31.2095	460.986	161.64	31.4358	492.934	483.193
b0334	NC_000913.3	+	351215	352666	1452	7	18	25	987	457	265	8566	2906	422	8124	9376	535	67	69	84	44	45	28	9667	2301	351	487	239	212	109	206	440	88	21235	82	5471	12281	453	0.748938	1.86476	2.94679	94.9017	49.6263	28.602	891.286	305.241	41.7558	960.084	886.914
b0335	NC_000913.3	+	352706	354592	1887	44	54	44	720	788	377	11860	4173	626	9224	11364	597	174	172	202	93	103	65	12465	2478	436	422	222	200	109	261	604	167	32955	182	10969	23532	864	3.62239	4.30466	3.99077	53.2702	65.8441	31.3102	949.551	337.28	47.6621	838.79	827.161
b0336	NC_000913.3	+	354922	356181	1260	58	106	90	562	263	253	294	153	112	188	233	165	174	171	235	384	301	393	57	23	51	23	15	32	54	39	65	57	82	55	115	88	45	7.15109	12.6547	12.225	62.2715	32.9115	31.4678	35.2519	18.5197	12.7708	25.6031	25.399
b0337	NC_000913.3	+	356171	357454	1284	287	325	291	821	536	557	685	353	478	509	521	475	195	244	281	536	460	437	213	278	201	461	430	439	471	481	601	464	437	441	494	344	474	34.7241	38.0746	38.7886	89.2692	65.8206	67.9841	80.5992	41.9298	53.4852	68.0235	55.7318
b0338	NC_000913.3	-	357791	358690	900	66	100	75	37	53	48	43	46	63	28	55	55	229	293	313	46	41	45	46	52	45	72	82	103	126	87	102	42	57	29	53	42	73	11.3924	16.7138	14.2625	5.73961	9.28529	8.35826	7.21824	7.79523	10.057	5.33853	8.39365
b0339	NC_000913.3	+	358799	359458	660	17	28	16	12	26	32	5	15	12	10	5	8	36	52	39	19	13	15	11	7	27	397	402	555	1089	1227	1218	137	219	99	39	77	48	4.00147	6.38162	4.14908	2.5384	6.21143	7.59842	1.14454	3.46626	2.61221	2.59993	1.04054
b0340	NC_000913.3	+	359489	359959	471	4	17	12	8	11	15	13	10	15	8	12	4	14	14	25	14	7	11	8	23	20	150	166	235	147	302	310	74	115	81	43	59	30	1.31933	5.42931	4.3605	2.37133	3.68243	4.991	4.16992	3.23812	4.57553	2.91457	3.49938
b0341	NC_000913.3	+	359992	361146	1155	49	53	50	21	81	79	38	31	28	26	22	30	134	162	193	44	47	39	29	24	40	256	234	362	202	414	411	152	193	120	105	152	53	6.59066	6.90257	7.40908	2.5384	11.0577	10.7192	4.97058	4.09349	3.48295	3.86276	2.6162
b0342	NC_000913.3	-	361249	361860	612	22	13	12	9	28	42	7	2	3	4	8	9	30	47	43	18	27	21	11	9	22	5	2	5	13	14	22	7	9	3	1	3	2	5.58452	3.19528	3.35588	2.05312	7.21388	10.7551	1.72803	0.498416	0.704272	1.12154	1.79543
b0343	NC_000913.3	-	361926	363179	1254	26	15	30	13	54	54	11	7	5	11	11	13	118	132	123	29	34	32	21	19	78	22	13	17	10	18	16	14	12	10	18	9	8	3.221	1.79933	4.09449	1.44734	6.78982	6.74859	1.32526	0.851362	0.572853	1.50522	1.20483
b0344	NC_000913.3	-	363231	366305	3075	92	59	69	117	158	166	76	64	78	58	92	89	177	221	226	116	145	80	112	117	180	116	90	104	145	143	153	67	56	86	87	63	88	4.64791	2.88618	3.84043	5.31207	8.10166	8.46019	3.734	3.1743	3.64435	3.2366	4.10935
b0345	NC_000913.3	-	366428	367510	1083	684	530	393	579	432	434	424	488	374	456	487	400	1063	1259	1148	638	686	488	355	264	311	422	417	430	905	627	739	239	260	211	246	237	343	98.1165	73.6146	62.107	74.6403	62.8952	62.8027	59.1484	68.7234	49.6151	72.2508	61.7634
b0346	NC_000913.3	-	367587	368420	834	862	422	262	308	200	225	256	201	88	333	405	122	2941	3410	2978	846	818	462	343	247	348	478	487	565	976	679	620	358	414	252	383	423	433	160.567	76.1137	53.7665	51.5594	37.8117	42.2799	46.3745	36.7573	15.1596	68.5148	66.6991
b0347	NC_000913.3	+	368611	370275	1665	34	27	21	16	62	50	26	20	8	21	33	8	164	186	199	53	61	32	19	19	26	15	24	17	38	17	35	16	31	17	13	11	33	3.17234	2.43931	2.15865	1.34162	5.87137	4.70623	2.3592	1.83202	0.690314	2.16427	2.72226
b0348	NC_000913.3	+	370277	371221	945	15	14	16	6	46	39	11	11	4	6	4	6	36	41	45	12	27	9	14	12	16	10	17	23	14	20	18	9	9	26	15	9	22	2.46589	2.2285	2.89777	0.886427	7.67517	6.4677	1.7586	1.77531	0.608134	1.0895	0.581378
b0349	NC_000913.3	+	371239	372105	867	20	25	11	8	26	38	20	18	9	14	16	6	24	48	36	21	11	12	26	17	19	13	29	23	50	34	29	15	38	18	26	7	17	3.58365	4.33748	2.17145	1.28823	4.72843	6.86881	3.48511	3.16641	1.4914	2.77086	2.53473
b0350	NC_000913.3	+	372115	372924	810	10	11	19	7	24	32	31	14	8	8	19	10	25	33	32	30	8	23	17	14	15	23	19	11	23	24	16	21	28	14	21	11	23	1.91792	2.04279	4.01462	1.20653	4.67185	6.1913	5.78205	2.63607	1.41898	1.69477	3.22181
b0351	NC_000913.3	+	372921	373871	951	21	14	18	8	12	17	29	31	23	14	22	16	47	37	42	23	24	19	22	25	15	30	16	28	49	23	27	31	27	24	41	21	51	3.43047	2.21444	3.23943	1.17445	1.98959	2.80147	4.60705	4.97158	3.47471	2.52612	3.17741
b0352	NC_000913.3	+	373868	374881	1014	25	27	22	18	58	64	53	48	31	22	31	14	50	77	64	27	41	33	55	60	42	40	46	30	49	44	64	49	68	51	72	48	89	3.83016	4.00537	3.71331	2.47832	9.01887	9.89143	7.89666	7.21966	4.39233	3.72298	4.19908
b0353	NC_000913.3	+	375459	376670	1212	93	126	94	32	109	106	75	80	71	52	72	59	115	124	156	59	67	49	112	83	89	86	97	89	85	105	123	97	105	92	81	103	149	11.9205	15.6381	13.274	3.68613	14.1803	13.7063	9.34898	10.067	8.4164	7.36219	8.15944
b0354	NC_000913.3	+	376772	377311	540	512	556	455	452	400	452	452	501	496	354	423	438	240	247	225	297	278	222	234	251	282	480	490	556	570	457	692	220	272	228	359	294	453	147.296	154.881	144.209	116.861	116.796	131.178	126.459	141.5	131.965	112.49	107.591
b0355	NC_000913.3	-	377535	378368	834	228	194	142	130	86	137	68	71	43	79	128	171	650	771	883	157	181	279	136	117	76	51	66	64	82	63	119	66	84	71	112	86	158	42.4701	34.9907	29.1406	21.7621	16.259	25.7437	12.3182	12.9839	7.40753	16.2543	21.0802
b0356	NC_000913.3	-	378462	379571	1110	826	846	557	373	240	340	221	219	171	285	339	393	3056	3373	4434	473	642	868	629	628	357	163	176	198	583	435	622	355	467	455	412	342	855	115.604	114.647	85.8832	46.9147	34.0918	48.0035	30.0798	30.0909	22.1332	44.0583	41.9476
b0357	NC_000913.3	-	379606	379881	276	148	146	113	51	35	74	23	27	19	45	36	75	433	535	683	71	80	117	71	55	56	22	43	24	104	79	74	44	52	53	41	41	93	83.3043	79.572	70.0722	25.7979	19.995	42.0184	12.59	14.92	9.89043	27.9775	17.9153
b0358	NC_000913.3	-	380069	380842	774	105	74	44	32	46	55	13	22	30	13	33	33	165	173	219	54	69	51	49	52	68	14	17	29	23	34	33	23	43	18	37	36	27	21.0748	14.3816	9.72944	5.77208	9.37085	11.1362	2.53751	4.33506	5.56867	2.8821	5.85603
b0360	NC_000913.3	+	381351	381716	366	0	0	0	0	0	0	0	0	0	0	0	0	0	0	1	0	0	0	0	0	0	0	0	0	0	0	0	0	0	0	0	0	0	0	0	0	0	0	0	0	0	0	0	0
b0361	NC_000913.3	+	381674	382579	906	0	5	0	2	0	6	1	0	1	2	0	0	13	10	8	1	0	5	1	2	3	0	0	0	2	4	0	1	0	0	1	0	0	0	0.830154	0	0.308195	0	1.03786	0.166754	0	0.158578	0.378798	0
b0363	NC_000913.3	-	382739	383935	1197	29	12	20	8	23	27	6	7	9	4	12	6	77	109	116	27	31	29	15	12	19	6	10	11	12	7	12	3	7	7	11	9	10	3.76373	1.50801	2.85964	0.933081	3.02967	3.53498	0.75729	0.891903	1.08024	0.573419	1.37695
b0364	NC_000913.3	-	384059	384616	558	4	0	0	3	19	10	0	0	0	0	0	0	9	11	11	4	9	9	0	0	10	2	1	0	0	4	1	0	0	1	0	1	0	1.11363	0	0	0.750603	5.36885	2.80855	0	0	0	0	0
b0365	NC_000913.3	+	385232	386194	963	7	8	5	5	26	25	4	1	11	2	4	3	50	66	66	8	14	20	6	6	28	8	1	2	3	5	10	13	4	7	11	6	10	1.12924	1.24963	0.888628	0.724882	4.25706	4.06847	0.627537	0.158375	1.64111	0.356377	0.570511
b0366	NC_000913.3	+	386207	386974	768	14	12	4	4	31	26	6	3	5	4	5	7	43	63	49	9	17	20	6	6	16	5	16	4	5	1	19	13	6	7	12	17	13	2.83192	2.35037	0.891405	0.727147	6.36448	5.30553	1.18031	0.595763	0.935362	0.893727	0.89421
b0367	NC_000913.3	+	386971	387798	828	9	17	6	6	38	65	9	4	7	10	5	4	44	51	62	8	13	14	11	11	15	3	9	3	13	8	9	9	10	9	9	15	11	1.6886	3.08841	1.24022	1.01168	7.23628	12.3027	1.64217	0.736789	1.21461	2.07241	0.829412
b0368	NC_000913.3	+	387795	388646	852	55	54	42	21	51	64	21	38	35	18	22	29	94	123	99	34	53	42	22	40	38	29	23	17	29	44	40	34	34	30	31	27	56	10.0285	9.53391	8.43696	3.44115	9.43828	11.7722	3.72379	6.80233	5.902	3.62526	3.54661
b0369	NC_000913.3	-	388753	389727	975	994	1102	1089	2391	1917	1900	1928	1928	2250	1913	2106	2130	946	1114	1187	1936	2275	2238	1182	1180	1553	818	797	887	1760	1857	2131	1001	1176	1047	813	711	1035	158.379	170.018	191.161	342.372	310.013	305.398	298.75	301.589	331.55	336.679	296.677
b0372	NC_000913.3	-	391739	392605	867	28	30	42	18	21	22	7	8	13	14	13	29	18	18	13	17	18	29	10	7	24	7	8	12	27	20	22	1	2	3	1	6	3	5.01711	5.20498	8.29099	2.89852	3.81911	3.97668	1.21979	1.40729	2.15425	2.77086	2.05947
b0373	NC_000913.3	-	392602	392901	300	6	9	3	3	8	3	5	1	4	5	4	5	23	17	15	6	10	6	2	0	3	1	7	5	1	4	4	3	3	0	0	1	7	3.10702	4.51272	1.7115	1.39612	4.20466	1.56717	2.51799	0.508385	1.91562	2.85993	1.83134
b0375	NC_000913.3	+	394506	395129	624	4	2	5	1	27	23	0	2	2	2	0	0	48	56	49	6	12	9	1	1	6	0	1	0	2	4	2	1	2	1	1	1	2	0.995841	0.482128	1.37139	0.223738	6.82247	5.77644	0	0.488831	0.460486	0.549986	0
b0376	NC_000913.3	-	395130	396287	1158	338	382	365	465	429	386	320	498	420	336	467	504	371	482	503	912	935	606	523	310	506	669	675	746	517	506	797	345	337	237	482	376	605	45.3443	49.6217	53.9462	56.0619	58.4132	52.2391	41.7491	65.5895	52.1089	49.7894	55.391
b0377	NC_000913.3	+	396639	397859	1221	373	400	351	370	365	369	429	457	419	325	385	492	298	390	317	435	415	312	302	259	475	273	283	308	358	395	388	253	320	212	274	257	290	47.4578	49.2789	49.2003	42.3067	47.1346	47.3618	53.082	57.084	49.3025	45.6745	43.3088
b0378	NC_000913.3	+	397872	398966	1095	301	375	323	468	432	478	512	502	439	385	452	491	568	710	789	488	474	444	305	377	313	290	265	236	475	415	568	317	344	303	262	277	326	42.7038	51.515	50.4853	59.6699	62.2059	68.4118	70.6417	69.9203	57.5998	60.3327	56.6963
b0379	NC_000913.3	-	399025	399333	309	46	100	138	674	537	659	1051	1070	1378	1222	1386	1600	233	375	356	804	902	620	1205	601	275	272	171	124	19	29	54	1467	482	1134	1635	2034	941	23.1267	48.6809	76.4358	304.526	274.017	334.229	513.866	528.128	640.71	678.608	616.078
b0380	NC_000913.3	+	399593	399805	213	308	374	403	439	565	511	439	534	779	455	469	507	340	423	379	540	540	333	407	306	720	557	493	458	994	796	1299	544	440	410	628	588	333	224.639	264.125	323.819	287.745	418.245	375.974	311.38	382.362	525.447	366.554	302.429
b0381	NC_000913.3	-	399829	400923	1095	968	1083	959	1507	1232	1211	1052	1187	1014	928	1286	1350	475	587	591	934	969	809	884	809	796	641	672	743	1015	933	1587	750	754	608	969	865	1302	137.333	148.775	149.893	192.142	177.402	173.319	145.147	165.329	133.044	145.425	161.309
b0382	NC_000913.3	+	401386	401646	261	600	389	433	632	721	639	353	487	990	545	674	1056	236	296	310	747	807	471	457	413	752	283	312	347	542	652	876	556	498	439	232	301	322	357.129	224.195	283.938	338.065	435.569	383.687	204.334	284.578	544.961	358.313	354.691
b0383	NC_000913.3	+	401747	403162	1416	806	658	751	740	612	597	458	468	613	503	619	889	824	1032	1065	844	915	597	311	355	602	199	205	221	343	390	510	249	231	203	156	185	172	88.4273	69.9003	90.7722	72.9612	68.1476	66.0736	48.8661	50.4076	62.1968	60.9552	60.0424
b0384	NC_000913.3	+	403281	403601	321	1027	1173	1113	331	325	373	204	252	183	335	573	337	65	97	77	657	877	461	1792	1493	981	499	480	506	596	615	853	629	833	783	1081	1027	1554	497.027	549.68	593.426	143.962	159.64	182.105	96.0131	119.732	81.9062	179.079	245.177
b0385	NC_000913.3	+	403703	404818	1116	107	129	76	33	62	82	26	52	24	27	39	27	190	212	235	95	95	81	44	45	68	92	92	107	49	30	47	26	51	29	40	46	81	14.8948	17.3877	11.6554	4.12832	8.75971	11.5151	3.51977	7.10645	3.08971	4.15151	4.79989
b0386	NC_000913.3	-	404835	405644	810	1068	1425	1200	747	644	732	723	756	533	645	811	644	422	570	562	896	977	628	1058	989	803	1567	1767	1735	1163	1067	1446	617	650	556	682	564	1009	204.833	264.635	253.555	128.753	125.361	141.626	134.852	142.348	94.5394	136.641	137.52
b0387	NC_000913.3	+	405764	406222	459	555	675	612	724	990	985	1179	1369	1546	772	983	1296	303	387	353	443	514	362	628	685	805	470	516	547	880	953	1182	686	710	744	346	311	334	187.843	221.212	228.2	220.216	340.083	336.311	388.067	454.888	483.913	288.61	294.152
b0388	NC_000913.3	+	406405	406929	525	747	879	753	590	899	892	814	949	1102	488	674	1243	338	457	458	474	443	473	412	558	545	426	482	559	816	932	1130	748	808	816	402	386	401	221.043	251.853	245.478	156.898	269.999	266.27	234.245	275.69	301.573	159.502	176.332
b0389	NC_000913.3	+	406979	407170	192	414	454	374	232	327	427	342	402	257	319	497	412	56	44	63	480	653	414	1790	861	550	289	229	264	265	294	415	456	540	548	410	685	370	334.976	355.69	333.385	168.698	268.54	348.533	269.11	319.329	192.31	285.099	355.538
b0390	NC_000913.3	+	407428	408105	678	872	977	956	415	488	468	324	361	181	248	394	411	271	363	327	717	809	545	858	450	400	742	707	707	507	492	818	448	564	342	511	580	792	199.803	216.761	241.326	85.4559	113.489	108.177	72.1973	81.2066	38.3548	62.7665	79.8173
b0391	NC_000913.3	+	408177	408461	285	3179	3863	2817	928	1040	1189	703	926	1135	1019	1261	1375	897	1184	952	774	840	641	729	798	1191	995	1151	1308	1592	1278	1778	888	959	1114	435	647	731	1732.85	2038.9	1691.68	454.597	575.375	653.814	372.663	495.541	572.166	613.529	607.716
b0392	NC_000913.3	+	408609	408950	342	218	192	160	40	63	64	37	62	41	32	52	82	448	552	581	95	149	130	53	87	81	30	48	57	62	78	102	44	46	33	33	42	57	99.025	84.4485	80.0701	16.3289	29.0454	29.3272	16.3449	27.649	17.2238	16.0557	20.8837
b0393	NC_000913.3	-	409108	410019	912	336	423	486	1158	692	692	840	842	511	709	804	678	279	320	321	540	542	507	406	296	326	668	715	825	525	465	610	286	269	201	354	332	503	57.2347	69.769	91.2048	177.271	119.639	118.913	139.152	140.809	80.5002	133.401	121.085
b0394	NC_000913.3	+	410144	411052	909	287	331	264	174	194	201	111	96	116	142	179	134	364	440	369	461	536	312	334	390	366	252	222	239	733	605	713	258	309	253	489	427	698	49.0493	54.7748	49.7069	26.7245	33.6512	34.6537	18.4486	16.1072	18.3343	26.8059	27.047
b0396	NC_000913.3	-	411297	412481	1185	140	169	160	179	267	228	191	217	207	167	171	217	339	399	429	229	282	197	218	218	170	169	153	149	132	139	221	167	255	147	170	211	241	18.3537	21.4529	23.1088	21.0891	35.5267	30.1532	24.3512	27.929	25.0971	24.1827	19.8202
b0397	NC_000913.3	-	412607	415753	3147	398	385	465	461	432	421	677	439	484	455	587	314	224	222	299	388	422	305	282	394	229	370	412	416	733	512	560	392	463	368	468	342	658	19.6472	18.4027	25.289	20.4516	21.6446	20.9654	32.501	21.2756	22.0963	24.8097	25.6196
b0398	NC_000913.3	-	415750	416952	1203	129	176	174	271	222	164	218	238	178	155	219	184	105	115	123	200	145	143	128	102	94	278	344	397	231	203	225	72	74	77	91	78	117	16.6586	22.0071	24.7548	31.4505	29.0971	21.3646	27.3777	30.1734	21.2581	22.1092	25.004
b0399	NC_000913.3	+	417142	417831	690	149	164	133	158	169	175	226	206	178	122	156	183	393	369	669	194	215	269	236	240	268	131	140	151	151	148	212	136	149	134	161	162	268	33.5469	35.7529	32.9897	31.9692	38.6189	39.7472	49.484	45.5336	37.0631	30.3401	31.0532
b0400	NC_000913.3	+	417889	419184	1296	162	153	178	119	163	126	158	138	121	90	141	148	293	329	464	145	233	242	244	243	211	128	154	146	176	163	226	142	178	137	144	159	179	19.4189	17.7584	23.5067	12.8193	19.831	15.2364	18.4186	16.2401	13.4138	11.9164	14.9432
b0401	NC_000913.3	+	419591	420910	1320	915	982	1007	1117	1280	953	1549	1911	1179	797	1198	926	1321	1537	1540	1037	1274	1026	3333	2852	2010	1238	1132	1252	1483	1723	2199	2330	3300	2320	2110	2551	3541	107.687	111.906	130.567	118.142	152.897	113.145	177.289	220.801	128.325	103.607	124.656
b0402	NC_000913.3	+	420986	422359	1374	763	980	880	566	548	520	573	756	562	363	504	579	1314	1541	1554	947	969	886	747	511	500	539	509	586	602	560	824	490	638	464	644	616	903	86.2685	107.289	109.616	57.5113	62.8863	59.3108	63.0047	83.9167	58.7652	45.3342	50.3819
b0403	NC_000913.3	+	422518	424332	1815	248	346	264	192	262	254	247	285	299	186	209	214	359	445	418	347	361	332	246	278	218	284	223	258	276	259	379	279	281	265	341	279	418	21.2271	28.6758	24.8945	14.7689	22.7608	21.9318	20.5601	23.9487	23.6682	17.585	15.8161
b0404	NC_000913.3	-	424337	424918	582	328	404	253	215	260	252	290	326	280	207	265	226	160	158	187	251	271	171	415	276	337	601	700	772	346	260	378	199	264	177	208	162	298	87.5519	104.418	74.4001	51.575	70.4389	67.857	75.2801	85.4296	69.1203	61.0314	62.5394
b0405	NC_000913.3	+	425011	426081	1071	638	801	797	642	491	521	818	961	557	407	439	451	522	640	722	720	629	659	551	354	324	497	636	654	605	626	961	230	220	162	269	217	359	92.5435	112.502	127.364	83.6891	72.286	76.2369	115.39	136.851	74.72	65.2095	56.2997
b0406	NC_000913.3	+	426137	427264	1128	1662	2323	2180	2687	1811	1739	2778	2198	1851	1928	2310	1892	710	840	897	1899	1748	1802	988	760	646	1340	1659	1581	1606	1271	1631	774	834	629	690	517	753	228.895	309.782	330.768	332.569	253.146	241.606	372.073	297.189	235.759	293.295	281.277
b0407	NC_000913.3	+	427287	427619	333	424	592	583	876	657	699	936	706	580	734	956	726	246	265	331	873	827	726	456	413	346	725	761	884	769	685	754	498	569	471	444	412	616	197.805	267.42	299.641	367.268	311.088	328.965	424.656	323.351	250.239	378.232	394.316
b0408	NC_000913.3	+	427647	429494	1848	2485	3241	2723	2328	1647	1663	2652	2426	2184	1730	2071	1646	1932	2256	2429	3602	3433	3167	1607	1509	1132	2618	2962	3121	2694	2193	3333	1898	2009	1399	1789	1460	2371	208.9	263.812	252.187	175.875	140.525	141.029	216.809	200.218	169.794	160.639	153.925
b0409	NC_000913.3	+	429505	430476	972	1846	2487	2702	1206	1063	1165	1556	1656	1931	1158	1439	1241	1538	1676	1759	2475	2368	1977	1267	1280	722	3189	3240	3436	2334	1992	2778	1739	2111	1739	2167	1921	2108	295.039	384.881	475.768	173.223	172.437	187.835	241.851	259.841	285.422	204.432	203.341
b0410	NC_000913.3	+	430605	430952	348	395	444	407	304	307	330	202	205	286	250	357	433	216	201	255	320	311	280	151	198	247	370	329	405	255	248	351	230	211	267	331	389	387	176.333	191.92	200.166	121.96	139.098	148.611	87.6955	89.8438	118.075	123.273	140.903
b0411	NC_000913.3	-	431129	432013	885	2910	1475	1144	830	602	570	746	754	637	462	602	700	939	1016	1016	2560	2643	2055	908	755	873	1496	1635	1878	919	915	1472	737	690	713	751	675	881	510.816	250.706	221.238	130.936	107.254	100.937	127.351	129.94	103.411	89.5787	93.4295
b0412	NC_000913.3	-	432312	432851	540	128	137	135	255	280	301	425	444	453	426	525	727	104	118	143	264	313	271	585	311	189	51	44	57	45	49	95	422	253	371	469	539	385	36.824	38.1631	42.7874	65.928	81.7573	87.3554	118.905	125.402	120.524	135.37	133.535
b0413	NC_000913.3	+	433002	433451	450	532	597	582	835	853	853	891	1079	1397	638	855	1067	452	498	499	553	529	458	652	682	472	1056	1096	1045	886	743	1007	958	942	941	559	643	769	183.66	199.562	221.354	259.058	298.881	297.066	299.137	365.698	446.02	243.284	260.966
b0414	NC_000913.3	+	433455	434558	1104	1184	1397	1416	2000	1952	2121	2174	2860	3640	1283	1849	2475	1101	1310	1318	1118	1167	1053	1358	1549	1074	2442	2362	2375	2678	2395	3225	2007	1872	1964	1132	992	1586	166.609	190.346	219.518	252.921	278.787	301.085	297.506	395.103	473.7	199.418	230.037
b0415	NC_000913.3	+	434647	435117	471	1398	1726	1672	1740	1883	1788	2065	2528	2663	1370	1902	1911	468	568	508	953	840	803	1125	912	907	1482	1490	1622	1687	1456	1967	914	870	888	514	449	570	461.106	551.235	607.563	515.765	630.364	594.927	662.376	818.596	812.309	499.121	554.652
b0416	NC_000913.3	+	435137	435556	420	1237	1507	1524	1564	1624	1625	1896	1925	2005	1178	1463	1643	561	561	638	827	881	830	873	711	645	1434	1431	1540	2906	2450	3038	742	698	742	573	498	572	457.546	539.735	621.029	519.889	609.676	606.347	682.016	699.029	685.861	481.285	478.438
b0417	NC_000913.3	+	435634	436611	978	222	208	224	577	538	610	885	687	772	381	520	528	189	215	230	295	282	273	560	532	349	366	373	383	389	426	638	386	355	355	251	299	354	35.2638	31.992	39.1999	82.3684	86.7373	97.748	136.713	107.135	113.409	66.8486	73.029
b0418	NC_000913.3	+	436589	437107	519	688	753	773	1068	1622	1608	1358	1872	2290	957	1340	2108	970	1103	1071	470	583	504	903	1056	702	708	667	705	882	991	1396	1146	1205	1154	445	588	616	205.938	218.245	254.911	287.295	492.772	485.552	395.31	550.113	633.927	316.41	354.624
b0419	NC_000913.3	-	437161	438135	975	951	1006	858	1980	1866	2208	1944	1905	2773	1759	2465	2530	545	666	583	1940	2612	1488	4603	4176	4494	1803	1518	1672	3608	3472	4422	3739	4077	3923	3136	2989	4518	151.527	155.207	150.612	283.52	301.765	354.904	301.229	297.992	408.617	309.576	347.251
b0420	NC_000913.3	-	438315	440177	1863	982	1118	1157	1883	1347	1538	1910	1747	1515	1270	1438	1198	609	793	801	1691	1652	1245	1013	883	789	2173	2268	2051	3357	2659	3082	1209	1100	927	1137	805	968	81.8867	90.2705	106.291	141.111	114.003	129.378	154.891	143.019	116.834	116.976	106.017
b0421	NC_000913.3	-	440202	441101	900	587	726	792	1308	1275	1329	1776	2350	1760	1217	1533	1581	516	716	775	1107	1103	838	1030	802	644	2175	2450	2566	1805	1693	2147	1109	831	846	985	956	986	101.324	121.342	150.612	202.903	223.373	231.419	298.13	398.235	280.958	232.035	233.954
b0422	NC_000913.3	-	441101	441343	243	246	362	364	556	634	531	496	658	636	558	566	595	218	247	280	495	457	379	343	288	418	739	828	946	786	710	976	422	355	290	241	263	336	157.269	224.088	256.372	319.442	411.382	342.456	308.376	412.984	376.029	394.034	319.92
b0423	NC_000913.3	+	441549	442997	1449	1363	1570	1554	1377	946	1026	1692	1670	1014	676	973	861	790	910	938	1201	1141	1204	886	609	596	1111	1220	1248	1127	1051	1744	584	491	416	441	411	570	146.131	162.985	183.552	132.675	102.94	110.968	176.416	175.777	100.54	80.0543	92.2306
b0424	NC_000913.3	-	443051	443641	591	326	312	246	227	286	291	316	308	335	242	305	264	206	234	287	255	310	204	471	442	405	165	140	184	348	353	517	343	394	329	220	201	326	85.6929	79.4116	71.24	53.6243	76.3029	77.1654	80.7802	79.4835	81.4382	70.2642	70.8832
b0425	NC_000913.3	-	443604	444515	912	570	451	355	238	287	293	399	433	566	297	384	415	242	332	328	305	358	277	760	720	609	414	402	436	410	455	648	608	696	717	387	378	555	97.0945	74.3872	66.6208	36.4339	49.6191	50.3489	66.0973	72.4113	89.1646	55.8815	57.8318
b0426	NC_000913.3	+	444683	445174	492	2542	2915	2538	1063	1002	981	1074	990	867	1018	1530	1167	651	824	776	1319	1520	1126	1595	1688	776	1183	1226	1261	3246	2865	3024	1336	1982	1628	2016	1709	3048	802.648	891.231	882.882	301.642	321.118	312.479	329.795	306.891	253.177	355.049	427.127
b0427	NC_000913.3	-	445302	446666	1365	346	443	406	407	286	287	286	244	187	279	350	232	497	602	692	590	583	443	167	200	231	267	262	270	387	271	250	167	177	157	149	162	215	39.3784	48.8189	50.9061	41.628	33.0366	32.9508	31.6547	27.2628	19.6825	35.0734	35.2181
b0428	NC_000913.3	-	446815	447705	891	7069	11400	13846	9467	8389	6035	7798	6267	5919	9433	11639	8028	974	1267	1143	8538	8030	6153	4647	5282	6746	13493	13691	14956	14523	12787	12046	5454	5629	5511	5683	5322	4422	1232.52	1924.61	2659.64	1483.4	1484.55	1061.49	1322.24	1072.74	954.424	1816.68	1794.19
b0429	NC_000913.3	-	447717	448046	330	727	1207	1270	860	761	619	803	731	694	989	1269	640	131	129	161	979	964	731	507	682	614	1164	1356	1575	2179	1724	1691	581	675	626	287	351	416	342.243	550.187	658.667	363.838	363.608	293.964	367.627	337.845	302.146	514.267	528.176
b0430	NC_000913.3	-	448046	448660	615	1734	2866	3051	2254	1573	1491	1912	1526	1612	2256	2516	1306	335	378	357	2273	2071	1691	964	1323	1093	2417	2886	2929	3364	2620	2272	1208	1260	1167	899	782	1087	438.015	701	849.07	511.684	403.289	379.944	469.697	378.436	376.583	629.463	561.909
b0431	NC_000913.3	-	448650	450641	1992	11185	17845	17357	19016	12006	10955	11390	9733	10169	15036	16538	11153	2191	2768	2530	14198	11931	10141	4601	6616	6434	18130	20355	20526	18131	13068	12560	5571	5190	4238	4928	3480	4993	872.291	1347.55	1491.29	1332.76	950.323	861.867	863.853	745.197	733.432	1295.24	1140.31
b0432	NC_000913.3	-	450663	451610	948	6699	11911	11015	18093	11424	10770	10101	10427	11039	13838	13985	11414	1647	2169	2128	8617	6962	6150	3688	3664	6697	12912	14970	15583	11620	7339	10554	2926	2373	1637	2321	1560	2295	1097.78	1889.98	1988.62	2664.56	1900.08	1780.43	1609.76	1677.51	1672.99	2504.79	2026.21
b0433	NC_000913.3	-	452070	453545	1476	349	473	416	805	592	590	729	601	408	656	607	547	298	405	328	792	710	773	363	360	356	760	871	896	655	495	610	316	321	209	239	208	263	36.7328	48.2049	48.2373	76.1435	63.2408	62.6445	74.6185	62.1014	39.7141	76.2647	56.485
b0434	NC_000913.3	-	453589	454167	579	900	1030	815	801	610	607	743	796	568	865	964	864	248	355	399	977	910	811	574	458	607	795	1006	1162	948	704	873	418	261	227	183	174	292	241.479	267.593	240.91	193.142	166.117	164.296	193.872	209.676	140.942	256.356	228.681
b0435	NC_000913.3	+	454472	454789	318	7319	7356	6091	4798	3912	4197	2781	3536	2513	4478	6456	5119	1200	1570	1097	4408	6844	3651	10682	9626	9590	2899	2675	2629	3157	2733	5113	6354	9483	7121	6942	7533	9835	3575.52	3479.62	3278.22	2106.48	1939.7	2068.37	1321.23	1695.89	1135.37	2416.37	2788.48
b0436	NC_000913.3	+	455133	456431	1299	10448	13293	10158	16069	9590	10076	10168	10086	7319	9042	11125	10151	2430	2895	3310	11799	10768	10625	5600	4524	5358	13880	16619	18677	12643	9644	14592	4477	4384	3477	6394	4737	7292	1249.51	1539.33	1338.37	1727.04	1164.05	1215.61	1182.58	1184.2	809.494	1194.43	1176.31
b0437	NC_000913.3	+	456677	457300	624	13364	10809	7524	3923	3841	4179	4506	4850	5981	3419	4597	5210	1572	1797	1960	3635	4084	3013	6559	5997	6962	5127	5656	6373	4636	4574	6168	4620	5795	5109	3299	3533	4768	3327.1	2605.66	2063.67	877.722	970.559	1049.55	1090.97	1185.42	1377.08	940.201	1011.86
b0438	NC_000913.3	+	457426	458700	1275	25788	24616	18298	8703	7036	6943	8391	9850	8240	6724	8747	8654	3697	4012	5301	8192	9674	6683	12108	10808	9302	13880	15522	16207	11591	10317	14355	9604	13460	10269	12802	12402	16195	3142.12	2904.18	2456.23	952.977	870.118	853.403	994.281	1178.26	928.513	904.948	942.279
b0439	NC_000913.3	+	458888	461242	2355	18481	11546	8237	8012	4477	6225	5373	5620	4586	2997	3941	5789	3473	3850	4939	4670	4743	3976	6206	5778	4238	4794	4479	4255	4778	4357	7656	4607	6131	4804	7169	6570	8118	1219.13	737.492	598.624	474.978	299.749	414.253	344.692	363.964	279.778	218.374	229.851
b0440	NC_000913.3	+	461451	461723	273	13502	18329	13709	3609	5187	3097	3891	2996	3317	6150	7422	4343	1805	1825	1530	6943	7740	4734	3681	2852	9161	6273	6762	7992	17922	14134	16135	5085	4939	5729	6565	6438	4902	7683.34	10099.3	8594.48	1845.64	2995.82	1777.85	2153.3	1673.76	1745.64	3865.61	3734.13
b0441	NC_000913.3	+	461915	463786	1872	3637	4445	3649	2931	1913	2004	1959	2234	1975	1941	2150	2428	2596	3170	3479	3816	3329	2917	1984	2085	2294	4162	4960	5467	4339	4065	5559	2854	2891	2320	2721	2393	4153	301.823	357.176	333.614	218.592	161.128	167.768	158.101	182.008	151.577	177.92	157.748
b0442	NC_000913.3	+	463937	464308	372	100	149	126	138	129	122	46	64	191	187	153	146	82	121	125	109	123	86	43	51	174	136	142	121	235	226	309	134	119	74	157	147	101	41.7611	60.2504	57.9701	51.7916	54.6775	51.3965	18.6819	26.2392	73.7669	86.2591	56.491
b0443	NC_000913.3	+	464402	464800	399	438	298	315	117	177	188	340	224	195	310	468	226	249	271	256	340	483	264	1552	638	776	160	226	162	364	324	308	138	193	143	94	134	174	170.536	112.347	135.118	40.9389	69.946	73.8418	128.739	85.6227	70.2154	133.32	161.103
b0444	NC_000913.3	-	464852	465547	696	403	373	361	463	350	395	360	366	313	360	420	408	200	198	222	333	382	251	285	286	360	455	486	493	407	395	675	306	297	254	405	397	452	89.9519	80.6151	88.7716	92.8742	79.2905	88.9416	78.1445	80.202	64.6109	88.7563	82.884
b0445	NC_000913.3	-	465612	467312	1701	111	122	105	59	128	87	33	61	104	62	77	109	276	329	284	238	312	184	84	100	229	219	231	178	223	265	322	351	290	347	264	255	220	10.1376	10.7888	10.5648	4.84252	11.865	8.01553	2.93099	5.46939	8.78415	6.25451	6.21752
b0446	NC_000913.3	+	467412	468230	819	512	562	581	464	469	491	409	513	646	349	450	589	283	318	359	271	279	239	327	317	297	1016	893	1004	427	340	527	433	447	475	448	452	520	97.1182	103.221	121.414	79.0965	90.2924	93.9539	75.4475	95.5316	113.323	73.1219	75.4674
b0447	NC_000913.3	+	468383	468841	459	120	126	139	328	344	302	320	319	355	330	417	403	606	674	601	161	281	302	373	427	441	213	202	228	230	290	300	330	447	439	183	240	202	40.6147	41.2928	51.8297	99.7665	118.17	103.112	105.328	105.997	111.119	123.369	124.783
b0448	NC_000913.3	+	468871	470643	1773	374	436	417	586	548	462	726	653	490	508	537	490	1081	1225	1300	401	452	516	581	521	625	446	489	534	434	463	571	476	596	406	346	379	452	32.7701	36.9909	40.2535	46.1437	48.7342	40.8367	61.8633	56.1718	39.7062	49.1656	41.6003
b0449	NC_000913.3	+	470636	472417	1782	553	567	488	594	513	450	589	411	361	500	585	342	986	1069	1125	405	438	494	413	358	435	402	516	479	359	330	488	384	542	329	416	376	414	48.2094	47.8621	46.8693	46.5374	45.3912	39.5751	49.9359	35.1761	29.1052	48.1469	45.0899
b0450	NC_000913.3	+	472598	472936	339	4	5	5	6	22	16	7	7	2	3	5	3	38	44	41	2	15	16	0	1	8	4	0	7	189	324	154	8	9	5	14	32	4	1.83305	2.21864	2.52433	2.47101	10.2326	7.39669	3.11963	3.14928	0.84762	1.51854	2.02582
b0451	NC_000913.3	+	472966	474252	1287	163	198	209	100	174	141	118	112	171	88	97	106	426	512	508	156	149	144	122	135	159	179	193	172	509	977	456	150	134	115	192	268	190	19.6754	23.1421	27.7935	10.8479	21.3173	17.1695	13.8519	13.2725	19.0892	11.733	10.352
b0452	NC_000913.3	-	474301	475161	861	696	699	585	700	691	616	598	642	587	654	864	765	469	631	671	661	662	535	810	558	803	2082	2558	2749	1001	804	1099	445	506	399	420	512	650	125.58	122.121	116.286	113.506	126.543	112.123	104.931	113.722	97.9503	130.341	137.829
b0453	NC_000913.3	+	475379	475951	573	3401	2275	1103	1283	789	991	1360	1550	752	1314	1693	858	443	562	727	1896	2029	1294	6810	5372	2780	9742	12751	13637	1736	1705	2241	1675	2340	1971	3118	3174	5000	922.076	597.233	329.456	312.605	217.112	271.042	358.583	412.563	188.553	393.502	405.82
b0454	NC_000913.3	-	475982	476371	390	382	344	308	226	385	347	373	401	561	245	368	524	475	543	571	226	235	170	386	476	533	305	263	256	631	724	1026	624	605	624	408	418	427	152.165	132.682	135.164	80.9035	155.653	139.438	144.494	156.817	206.666	107.797	129.603
b0455	NC_000913.3	+	476448	476561	114	10	2	4	0	5	2	0	2	1	0	4	1	6	3	6	4	6	6	1	1	2	1	7	1	1	0	0	0	2	0	1	0	0	13.6273	2.63901	6.00525	0	6.91556	2.74943	0	2.67571	1.26028	0	4.81932
b0456	NC_000913.3	+	476672	477025	354	45	42	57	30	28	41	26	45	23	23	32	32	68	56	58	50	54	78	61	54	25	25	36	22	46	23	52	33	55	51	78	62	76	19.748	17.8469	27.558	11.8315	12.4715	18.1509	11.0962	19.3875	9.33459	11.1489	12.4159
b0457	NC_000913.3	-	477067	478617	1551	389	342	439	360	416	423	355	376	438	302	455	491	517	702	625	809	985	751	902	890	617	494	399	433	424	434	612	575	614	561	298	345	541	38.963	33.1689	48.4428	32.4052	42.2906	42.7411	34.5798	36.9734	40.5726	33.4119	40.2931
b0458	NC_000913.3	-	478781	479251	471	1109	1333	1923	879	635	804	744	595	696	702	894	750	1106	1450	1424	648	646	910	285	237	344	517	530	476	518	438	553	421	547	282	332	255	514	365.784	425.722	698.771	260.55	212.576	267.517	238.648	192.668	212.304	255.754	260.704
b0459	NC_000913.3	-	479367	479918	552	774	739	622	323	263	271	519	577	313	378	532	440	955	1265	1096	460	499	577	446	348	559	77	83	110	208	199	236	94	101	83	51	50	57	217.829	201.383	192.854	81.6934	75.124	76.9391	142.048	159.423	81.4659	117.506	132.374
b0460	NC_000913.3	-	480090	480308	219	498	436	423	406	414	385	819	979	774	559	934	657	379	490	404	443	433	425	769	593	944	60	86	106	210	211	279	159	266	175	54	69	89	353.264	299.474	330.577	258.824	298.07	275.508	564.996	681.792	507.771	438	585.779
b0461	NC_000913.3	-	480334	480708	375	850	728	670	567	792	769	989	1190	1198	1065	1809	1624	839	1049	864	728	763	733	1185	1120	1278	135	80	159	227	250	330	263	520	460	313	327	353	352.129	292.023	305.788	211.094	333.009	321.375	398.447	483.982	458.983	487.331	662.579
b0462	NC_000913.3	-	481254	484403	3150	6116	8083	8419	3495	2570	2821	3930	3928	3102	3066	4304	3243	2515	2814	3017	5898	6082	5573	4670	5354	3226	4080	4829	5448	7794	6341	8724	3113	4024	3073	3035	3002	4536	301.628	385.992	457.432	154.903	128.643	140.349	188.49	190.184	141.482	167.02	187.669
b0463	NC_000913.3	-	484426	485619	1194	1777	1919	1868	1628	1026	1221	1324	1311	1033	1263	1544	1653	1261	1491	1469	1909	2055	1821	1468	1299	1334	1018	1199	1371	1908	1792	2110	638	735	539	917	805	1225	231.205	241.762	267.762	190.359	135.489	160.261	167.529	167.46	124.299	181.512	177.613
b0464	NC_000913.3	+	485761	486408	648	69	84	109	97	159	127	149	280	313	101	124	133	108	137	130	98	98	93	164	103	123	31	36	70	125	144	246	111	97	93	65	42	58	16.542	19.4994	28.7891	20.8987	38.6887	30.7147	34.7389	65.9017	69.3969	26.7456	26.2831
b0465	NC_000913.3	+	486536	489898	3363	1321	1769	1977	2228	1488	1808	2522	2514	1974	1183	1757	1595	2445	2991	2983	2710	2612	2484	1652	1477	993	1220	1257	1236	1336	1272	2116	1343	1510	1040	1356	1137	1523	61.0226	79.1257	100.613	92.4936	69.7651	84.2536	113.298	114.012	84.3318	60.362	71.7589
b0466	NC_000913.3	-	490110	490271	162	144	156	167	88	100	87	58	49	82	88	66	90	130	132	142	75	98	67	50	77	54	83	105	83	200	182	230	79	73	70	53	62	93	138.09	144.853	176.432	75.8387	97.3301	84.163	54.0902	46.1312	72.7226	93.2124	55.9577
b0467	NC_000913.3	-	490285	490812	528	329	370	306	144	165	137	139	175	182	145	167	229	317	326	392	174	208	164	161	173	162	288	258	322	336	298	358	178	171	162	181	137	236	96.8003	105.411	99.1891	38.0761	49.2734	40.6634	39.7728	50.5496	49.5232	47.1238	43.4423
b0468	NC_000913.3	+	490882	491259	378	320	460	375	238	258	253	225	280	315	146	181	209	87	104	99	97	96	130	174	152	91	585	593	528	222	168	314	241	228	188	250	207	280	131.514	183.055	169.791	87.904	107.619	104.893	89.9282	112.974	119.726	66.2777	65.7684
b0469	NC_000913.3	+	491412	491963	552	310	565	594	831	510	540	536	577	354	465	571	481	682	976	963	909	885	1005	502	333	399	545	549	639	472	430	848	252	227	173	243	219	301	87.2443	153.966	184.172	210.177	145.678	153.31	146.7	159.423	92.1372	144.551	142.078
b0470	NC_000913.3	+	492092	494023	1932	2455	3040	3278	3227	3069	3026	4173	5628	4098	2420	2922	2933	1443	1771	1903	2091	1797	1960	2654	2288	1451	2963	3058	2981	2806	2688	4676	1854	1928	1339	1507	1267	2032	197.405	236.692	290.388	233.193	250.468	245.459	326.322	444.284	304.744	214.939	207.732
b0471	NC_000913.3	+	494076	494405	330	543	657	734	755	672	815	863	768	802	614	750	596	178	227	211	564	523	363	597	552	381	1264	1335	1542	673	628	722	450	527	428	325	342	592	255.623	299.48	380.678	319.416	321.083	387.044	395.096	354.945	349.165	319.272	312.161
b0472	NC_000913.3	+	494405	495010	606	995	1355	1323	1201	1066	1220	1683	1476	1449	938	1129	950	351	436	519	728	768	676	850	695	423	2957	3178	3351	1023	846	1044	634	715	654	587	553	834	255.073	336.344	373.649	276.69	277.362	315.504	419.582	371.473	343.532	265.605	255.889
b0473	NC_000913.3	+	495120	496994	1875	13634	6432	4224	5760	3949	5280	3869	4684	4849	2277	2914	5123	1025	1223	1218	2154	2356	1989	3933	3852	3256	3355	2440	2284	1525	2208	4096	3650	4811	4102	5057	4849	4970	1129.63	516.014	385.566	428.889	332.084	441.316	311.747	381.004	371.554	208.386	213.461
b0474	NC_000913.3	+	497175	497819	645	3924	4147	3511	4469	3008	3068	2955	3297	2424	3224	3523	3504	913	1121	1238	2692	2477	2105	2146	1698	2176	4387	4922	5569	4412	3396	4471	1167	1224	873	1220	1301	1613	945.113	967.144	931.638	967.329	735.327	745.44	692.155	779.602	539.938	857.712	750.211
b0475	NC_000913.3	+	498055	499017	963	364	319	259	260	311	318	218	183	218	244	297	232	920	999	1133	561	701	629	680	704	919	206	210	239	531	489	539	412	497	500	289	246	568	58.7205	49.8289	46.0309	37.6938	50.9209	51.7509	34.2007	28.9827	32.5238	43.478	42.3605
b0476	NC_000913.3	-	499014	499973	960	134	160	155	89	129	103	61	45	85	72	70	101	228	324	325	135	183	123	57	86	145	104	74	91	124	162	148	128	93	129	147	117	122	21.6844	25.0706	27.6336	12.9432	21.1875	16.8145	9.59984	7.14916	12.7209	12.8697	10.0152
b0477	NC_000913.3	+	500125	501429	1305	407	588	654	968	848	840	1247	1526	1174	818	1109	805	639	745	747	938	918	717	904	665	616	580	659	784	1074	990	1529	573	504	354	395	432	623	48.4505	67.7772	85.7716	103.559	102.458	100.876	144.365	178.344	129.249	107.56	116.722
b0478	NC_000913.3	-	501562	503238	1677	1379	1377	1334	1864	1779	1667	1730	1991	1817	1812	1999	1631	1635	1783	2088	1209	1441	1343	1990	2084	1989	1827	2003	2179	2175	1723	2385	1553	2012	1622	812	854	1689	127.746	123.514	136.144	155.18	167.265	155.783	155.854	181.072	155.666	185.409	163.723
b0479	NC_000913.3	-	503476	504696	1221	133	200	207	312	313	281	267	338	346	250	332	422	364	492	495	216	252	190	215	235	497	155	171	181	443	434	449	285	237	204	113	114	227	16.922	24.6395	29.0156	35.6749	40.4195	36.0668	33.037	42.2196	40.7128	35.1342	37.3468
b0480	NC_000913.3	+	504914	506566	1653	551	605	476	1022	826	879	629	655	985	711	877	1031	702	797	776	1059	1324	789	1233	1400	2248	874	983	1180	1230	1155	1489	1200	1253	1156	751	760	1375	51.7837	55.0553	49.2845	86.318	78.7897	83.3361	57.4888	60.4341	85.6119	73.8079	72.8715
b0481	NC_000913.3	-	506603	507082	480	279	269	195	99	181	163	151	181	168	119	154	190	108	170	150	140	181	111	185	135	179	64	98	81	170	181	162	112	116	95	72	62	94	90.2979	84.3	69.5296	28.795	59.4565	53.2186	47.5271	57.511	50.2851	42.5414	44.0667
b0482	NC_000913.3	-	507286	508080	795	220	139	131	197	247	283	291	296	342	179	259	285	145	174	189	222	235	173	394	419	353	95	104	104	196	256	326	255	250	275	120	139	182	42.9903	26.3005	28.202	34.5957	48.9883	55.7874	55.3008	56.7856	61.8059	38.636	44.7469
b0483	NC_000913.3	+	508218	508559	342	156	176	204	272	317	362	158	330	542	127	184	431	299	405	384	180	246	199	236	286	188	208	179	167	245	225	472	427	316	436	395	312	709	70.8619	77.4111	102.089	111.037	146.149	165.882	69.7969	147.164	227.69	63.7212	73.8962
b0484	NC_000913.3	-	508875	511379	2505	1135	1628	1554	1877	3932	4186	15653	9169	7443	3619	4274	3423	4406	5425	5986	1475	1795	1696	3218	3351	2416	2041	1852	1879	2427	3210	3278	4306	5489	4294	3058	2683	4078	70.3887	97.7605	106.174	104.612	247.496	261.884	944.051	558.249	426.885	247.906	234.346
b0485	NC_000913.3	+	511641	512573	933	10	14	15	178	263	257	715	551	375	159	242	129	29	41	28	195	342	151	1212	1552	330	1354	1321	1392	398	550	441	1487	2006	1681	5141	4887	10129	1.66507	2.25716	2.7516	26.6356	44.4464	43.1687	115.779	90.0707	57.7458	29.243	35.6258
b0486	NC_000913.3	+	512576	513868	1293	45	53	77	504	691	689	2265	1851	1079	435	830	381	174	218	221	445	647	379	3289	5656	679	3547	3512	3367	1850	2932	2683	6457	9040	7129	5614	5944	10269	5.40665	6.16587	10.1922	54.4196	84.2639	83.5099	264.652	218.334	119.893	57.7294	88.1678
b0487	NC_000913.3	+	513993	514400	408	406	398	434	492	683	647	1017	897	1039	481	683	674	927	1099	1046	482	553	372	1180	1453	572	1069	1038	1093	1234	1567	1479	1522	1947	1572	1154	1203	1546	154.59	146.737	182.056	168.356	263.951	248.52	376.588	335.309	365.87	202.298	229.928
b0488	NC_000913.3	-	514401	514859	459	324	270	261	460	901	879	848	1103	1451	646	786	1024	546	650	609	251	369	240	771	1189	989	180	195	186	508	561	830	706	892	734	257	327	502	109.66	88.4846	97.3204	139.916	309.51	300.119	279.118	366.502	454.177	241.505	235.202
b0489	NC_000913.3	-	514856	515773	918	455	434	486	772	1288	1181	1457	1488	2331	1006	1562	1399	1006	1207	1051	476	556	418	1414	2230	1941	350	335	335	560	717	977	1361	1702	1691	620	576	1280	76.9987	71.1154	90.6087	117.408	221.226	201.616	239.785	247.214	364.813	188.045	233.706
b0490	NC_000913.3	+	515919	516596	678	91	79	68	95	111	117	123	139	198	87	152	164	63	74	57	59	84	63	100	123	183	76	75	93	87	93	122	116	152	139	57	49	69	20.851	17.5273	17.1655	19.5622	25.814	27.0441	27.4082	31.2679	41.9572	22.0189	30.7925
b0491	NC_000913.3	+	516583	517362	780	99	110	79	78	152	133	131	127	159	89	119	153	188	198	212	95	107	67	94	105	149	85	104	120	84	83	111	105	147	122	89	97	122	19.7177	21.2136	17.3344	13.9612	30.7264	26.7223	25.3736	24.8326	29.2869	19.5795	20.9548
b0492	NC_000913.3	-	517425	518279	855	3037	2137	1501	1367	962	1303	1197	1142	1381	841	1043	1478	981	1243	1321	781	926	734	1263	1356	1224	1492	1327	1273	1161	1037	1483	1304	1430	1326	1891	1915	1716	551.815	375.972	300.463	223.216	177.407	238.834	211.511	203.711	232.059	168.786	167.552
b0493	NC_000913.3	-	518340	519149	810	665	704	546	273	282	306	268	360	305	270	304	378	335	416	481	263	288	225	304	343	297	387	489	464	520	444	624	270	309	278	204	161	294	127.541	130.739	115.368	47.0545	54.8942	59.2043	49.9868	67.7846	54.0986	57.1985	51.5489
b0494	NC_000913.3	-	519139	519765	627	323	322	254	118	157	127	121	179	194	128	161	222	198	226	211	119	122	104	203	216	210	160	206	160	238	254	327	193	177	169	107	112	154	80.0294	77.2512	69.3334	26.2747	39.4816	31.7434	29.1557	43.5411	44.4534	35.0307	35.2687
b0495	NC_000913.3	+	519733	520419	687	313	385	356	525	615	568	683	845	789	394	582	863	1090	1209	1258	353	370	311	405	399	366	215	211	248	415	336	452	280	381	305	221	260	362	70.7786	84.2987	88.6889	106.691	141.15	129.571	150.2	187.592	165.003	98.4114	116.358
b0496	NC_000913.3	+	520416	522830	2415	381	411	442	714	706	751	910	1010	865	414	590	688	1130	1209	1385	493	474	421	491	513	381	364	313	307	555	429	719	416	649	405	375	416	602	24.5088	25.6001	31.3243	41.2767	46.0946	48.7349	56.9285	63.7849	51.46	29.4164	33.5556
b0497	NC_000913.3	+	523261	527541	4281	179	171	171	79	221	215	97	118	111	56	73	80	687	661	857	149	210	165	173	188	191	101	141	137	135	132	194	88	144	108	147	138	219	6.49565	6.00852	6.83639	2.57635	8.13972	7.87064	3.4232	4.20388	3.72519	2.24465	2.34212
b0498	NC_000913.3	+	527581	527949	369	12	15	9	4	14	15	1	14	8	5	8	2	7	11	8	3	9	5	2	2	10	1	4	5	0	2	1	3	0	1	2	5	6	5.05207	6.11479	4.17438	1.51341	5.98224	6.37062	0.409429	5.78649	3.11483	2.32514	2.97779
b0499	NC_000913.3	+	527952	528659	708	1	3	3	0	16	23	0	0	0	2	2	0	5	12	7	4	7	4	1	0	17	1	1	0	2	0	0	0	0	0	5	2	3	0.219423	0.637389	0.725211	0	3.56327	5.0911	0	0	0	0.484733	0.387996
b0501	NC_000913.3	+	528640	529130	491	4	9	6	10	21	29	1	1	2	3	2	2	13	20	15	9	13	11	2	1	11	2	1	3	3	1	4	0	2	0	1	6	0	1.26559	2.75726	2.09144	2.84343	6.74373	9.25622	0.307697	0.310622	0.58522	1.04845	0.559473
b0502	NC_000913.3	-	529595	530016	422	41	46	24	36	58	51	55	21	46	41	63	49	36	39	48	43	45	33	44	47	44	43	23	38	113	110	139	32	60	44	20	12	53	15.0934	16.3969	9.73363	11.91	21.6709	18.9398	19.6904	7.58963	15.6609	16.6716	20.505
b0503	NC_000913.3	-	530132	531226	1095	158	176	167	372	337	358	335	355	300	262	274	335	213	260	249	255	246	234	179	146	221	266	284	295	391	332	349	166	167	117	126	91	150	22.416	24.1777	26.1023	47.4299	48.5264	51.2373	46.2207	49.4456	39.3621	41.0576	34.369
b0504	NC_000913.3	-	531295	532221	927	34	7	12	22	59	53	4	6	7	8	11	20	30	46	46	27	23	15	10	18	33	13	8	8	12	28	8	7	9	7	19	8	5	5.69789	1.13589	2.21553	3.31334	10.0354	8.96011	0.651907	0.987154	1.0849	1.48087	1.62983
b0505	NC_000913.3	+	532451	532933	483	376	25	13	65	46	39	16	17	24	22	14	17	90	93	107	30	43	34	10	24	18	16	14	23	8	17	19	25	18	15	13	21	21	120.936	7.78591	4.60651	18.7884	15.0166	12.6542	5.0047	5.36804	7.13896	7.81595	3.98118
b0506	NC_000913.3	+	533011	533826	816	1706	1117	1058	1040	1401	1287	1242	1435	1784	964	1341	1973	1507	1708	1757	1158	1454	937	2127	2431	1503	1153	1040	1077	2305	2200	2436	2543	3250	3002	2057	2543	3635	324.791	205.911	221.907	177.937	270.714	247.176	229.952	268.21	314.106	202.718	225.72
b0507	NC_000913.3	+	533916	535697	1782	2064	145	54	215	119	89	38	39	48	32	48	45	62	56	82	76	91	41	100	150	136	31	40	43	84	82	90	91	89	51	80	64	133	179.935	12.2399	5.18636	16.8443	10.5293	7.82707	3.22167	3.33788	3.86994	3.0814	3.69968
b0508	NC_000913.3	+	535710	536486	777	812	80	8	71	25	40	1	5	6	4	4	1	14	19	22	11	14	9	7	10	19	4	4	8	5	6	10	4	22	7	7	7	10	162.349	15.4877	1.76216	12.7574	5.07319	8.06782	0.194439	0.981437	1.10943	0.883375	0.707082
b0509	NC_000913.3	+	536586	537464	879	824	86	21	177	57	91	7	5	2	11	11	13	39	71	58	16	26	23	8	18	35	5	11	6	6	8	8	10	16	8	8	15	25	145.631	14.7172	4.0889	28.113	10.2246	16.2244	1.20314	0.86755	0.326898	2.14738	1.71884
b0511	NC_000913.3	+	537633	539087	1455	250	23	16	22	72	67	1	3	1	10	5	4	51	107	73	13	21	13	5	2	47	1	2	3	6	5	5	2	4	0	1	6	1	26.6926	2.37783	1.88206	2.11098	7.80246	7.21654	0.103835	0.314465	0.0987434	1.17935	0.471995
b0512	NC_000913.3	+	539147	540508	1362	393	85	28	137	75	126	7	6	9	96	36	18	140	147	165	32	65	31	20	13	99	12	16	23	32	36	39	14	19	23	7	11	11	44.826	9.38769	3.5185	14.0432	8.68253	14.4981	0.776473	0.671874	0.949372	12.0948	3.63041
b0513	NC_000913.3	+	540565	541866	1302	57	26	36	38	62	78	43	35	19	29	39	26	48	59	82	74	87	45	113	71	87	48	63	55	35	45	40	43	40	32	39	49	77	6.80109	3.00386	4.73225	4.0747	7.50832	9.3886	4.98957	4.09988	2.09659	3.82202	4.11419
b0514	NC_000913.3	+	541888	543033	1146	86	66	54	34	77	89	68	73	13	48	39	37	248	293	281	139	126	77	96	79	108	47	43	43	74	66	79	30	57	37	63	60	134	11.6581	8.66315	8.06465	4.14207	10.5942	12.1709	8.96457	9.7152	1.62978	7.18725	4.67424
b0515	NC_000913.3	-	543261	544046	786	188	207	145	62	69	68	49	28	81	44	36	51	97	133	117	48	63	62	49	65	110	57	80	91	68	53	71	29	29	32	17	39	31	37.1578	39.6154	31.5734	11.0127	13.8417	13.5582	9.41844	5.43312	14.8058	9.60586	6.29087
b0516	NC_000913.3	-	544057	545292	1236	121	87	67	35	91	81	41	36	50	35	29	53	76	109	107	49	50	37	23	17	70	29	41	56	45	49	46	18	21	28	23	16	26	15.2083	10.5881	9.27753	3.95342	11.6087	10.2703	5.01154	4.44219	5.81196	4.8591	3.22263
b0517	NC_000913.3	-	545314	546363	1050	18	19	10	31	47	41	19	37	76	33	10	17	29	46	52	8	17	13	17	5	27	9	13	17	23	42	34	11	8	11	12	13	10	2.66316	2.72196	1.63	4.12188	7.05782	6.11944	2.73382	5.37435	10.3991	5.393	1.3081
b0518	NC_000913.3	+	546680	548347	1668	7	14	14	9	46	60	4	7	1	6	7	5	139	181	173	15	28	30	4	4	22	7	1	1	4	0	11	11	10	8	7	3	9	0.651953	1.26255	1.43651	0.753303	4.34835	5.63731	0.362301	0.640052	0.086134	0.61725	0.576412
b0520	NC_000913.3	+	549627	550442	816	21	18	16	12	40	22	10	6	14	6	5	9	52	90	82	26	33	16	18	13	26	16	15	17	18	29	20	12	20	12	10	9	23	3.99801	3.31817	3.35588	2.05312	7.72916	4.22522	1.85146	1.12144	2.46495	1.26173	0.841609
b0521	NC_000913.3	+	550439	551332	894	24	19	28	18	85	76	17	31	36	22	31	9	96	114	110	30	37	28	20	30	40	25	25	27	28	34	37	29	24	32	35	25	34	4.1705	3.19693	5.36039	2.81098	14.9915	13.3227	2.87288	5.28856	5.78543	4.22271	4.76272
b0522	NC_000913.3	-	551527	552594	1068	798	880	1192	1493	674	892	2039	1119	1273	345	448	391	525	631	611	384	336	367	381	361	194	243	248	274	266	286	1624	269	291	262	657	306	445	116.077	123.945	191.021	195.17	99.5064	130.891	288.437	159.798	171.249	55.4312	57.6152
b0523	NC_000913.3	-	552591	553100	510	421	620	649	689	395	452	1064	656	426	247	284	224	189	227	261	200	194	184	183	97	88	105	95	114	81	114	417	73	83	58	220	133	169	128.241	182.868	217.796	188.613	122.121	138.895	315.193	196.177	120.008	83.1061	76.4855
b0524	NC_000913.3	-	553218	553940	723	175	257	263	324	328	307	314	354	247	233	264	210	151	223	207	221	164	165	154	162	128	270	278	273	272	243	297	112	129	110	135	108	122	37.6023	53.4702	62.2578	62.5648	71.5316	66.5453	65.614	74.6756	49.0828	55.2998	50.1529
b0525	NC_000913.3	-	553943	554437	495	977	1184	1132	1832	1753	1693	1831	1824	1746	1590	2356	1902	248	324	340	1089	1182	779	1570	1307	1211	1679	1701	1796	1294	1227	1653	1156	1254	1112	1591	1370	1999	306.622	359.802	391.397	516.706	558.392	536.005	558.841	561.996	506.769	551.186	653.734
b0526	NC_000913.3	+	554611	555996	1386	1143	1383	1217	1631	1105	1207	1248	1415	933	995	1109	1079	594	693	757	1119	1057	921	715	675	657	1139	1235	1421	1590	1274	2114	583	503	418	582	512	946	128.114	150.098	150.281	164.291	125.708	136.478	136.037	155.707	96.714	123.187	109.9
b0527	NC_000913.3	-	556032	556553	522	55	71	48	50	56	55	40	54	22	28	29	45	321	403	437	65	91	99	55	30	27	24	19	21	23	12	29	22	21	14	41	24	24	16.3684	20.4599	15.7379	13.3728	16.9153	16.5124	11.577	15.7775	6.05512	9.20436	7.63059
b0528	NC_000913.3	-	556661	556873	213	26	59	60	102	105	123	127	108	131	73	85	99	51	63	62	34	41	30	36	44	32	58	71	74	78	83	81	46	71	45	6	5	6	18.9631	41.6667	48.2112	66.8566	77.727	90.4987	90.0802	77.3317	88.3614	58.8098	54.8113
b0529	NC_000913.3	-	556875	557741	867	1709	2054	2062	2654	2437	2524	2903	3159	3194	1975	2495	2651	541	703	666	1003	1044	835	1257	1215	1457	1685	1738	1784	1704	1732	2237	1148	1178	1088	536	481	671	306.223	356.367	407.048	427.371	443.199	456.234	505.863	555.705	529.281	390.89	395.259
b0530	NC_000913.3	+	558212	558754	543	11	5	7	25	18	28	7	3	2	5	6	6	34	32	37	22	38	18	11	12	31	35	47	55	15	12	25	5	15	14	27	27	45	3.14708	1.38512	2.20635	6.42782	5.22679	8.08119	1.94762	0.842626	0.529177	1.58007	1.51769
b0531	NC_000913.3	+	558974	559666	693	0	7	0	1	7	9	0	0	0	0	0	0	7	24	16	6	2	4	2	0	8	0	0	0	5	2	6	0	0	0	0	0	0	0	1.51943	0	0.201461	1.59267	2.03529	0	0	0	0	0
b0532	NC_000913.3	+	559697	562300	2604	83	54	63	20	113	101	18	17	13	16	5	30	781	906	955	48	69	97	16	16	54	13	18	13	21	13	20	6	11	9	12	5	8	4.95167	3.11939	4.14072	1.07229	6.84226	6.07851	1.04433	0.995684	0.717254	1.05435	0.26373
b0533	NC_000913.3	+	562336	563319	984	4	3	6	4	37	44	0	0	2	0	0	3	75	111	94	8	5	24	2	0	11	0	4	1	4	3	1	0	1	0	0	1	0	0.631509	0.458609	1.0436	0.567529	5.92883	7.00769	0	0	0.292015	0	0
b0534	NC_000913.3	+	563330	563845	516	8	9	6	2	17	9	3	1	5	6	1	7	22	31	28	3	6	3	10	3	7	1	2	1	3	4	12	3	5	1	1	1	2	2.40855	2.62367	1.99011	0.541133	5.19471	2.73344	0.878369	0.295572	1.39217	1.9953	0.266183
b0535	NC_000913.3	-	563848	564480	633	29	37	30	8	17	31	1	0	2	1	3	4	15	26	21	13	13	9	5	2	15	4	1	4	3	4	5	3	1	3	0	5	1	7.1172	8.79255	8.11136	1.76445	4.23455	7.67494	0.238672	0	0.453939	0.271083	0.650951
b0536	NC_000913.3	+	564723	564799	77	51	74	71	36	26	37	8	22	12	16	26	19	48	48	73	129	111	126	12	15	24	22	22	26	9	19	15	6	5	1	0	8	2	102.895	144.563	157.813	65.2732	53.2408	75.3057	15.6966	43.5758	22.3904	35.6562	46.3781
b0537	NC_000913.3	-	564815	565978	1164	772	905	756	271	282	303	208	269	312	285	299	463	156	206	246	358	402	302	184	158	299	252	237	289	430	358	455	182	178	162	143	178	165	103.034	116.953	111.159	32.5042	38.1996	40.795	26.997	35.2462	38.5099	42.0144	35.2817
b0539	NC_000913.3	-	566098	566376	279	15	9	7	3	5	5	2	0	4	5	4	6	5	16	14	2	6	2	2	5	6	5	3	3	4	4	2	2	2	1	1	1	3	8.35221	4.85238	4.29408	1.50121	2.82571	2.80855	1.08301	0	2.05981	3.07519	1.96918
b0540	NC_000913.3	+	566842	567141	300	0	0	0	0	0	0	0	0	0	0	0	0	0	0	0	0	0	0	0	0	0	0	0	0	0	0	0	0	0	0	0	0	0	0	0	0	0	0	0	0	0	0	0	0
b0541	NC_000913.3	+	567138	568004	867	0	0	0	0	0	0	0	0	0	0	0	0	0	0	0	0	0	0	0	0	0	0	0	0	0	0	0	0	0	0	0	0	0	0	0	0	0	0	0	0	0	0	0	0
b0542	NC_000913.3	+	566684	568247	306	13	15	18	5	16	7	4	2	2	1	3	5	19	17	18	10	6	11	2	2	6	4	0	2	2	6	1	6	1	3	0	0	5	6.59989	7.37372	10.0676	2.28125	8.24443	3.58504	1.97489	0.996832	0.93903	0.56077	1.34657
b0543	NC_000913.3	+	568315	568647	333	181	178	160	64	54	64	32	51	40	35	45	69	54	87	86	92	63	82	56	30	48	30	30	43	68	49	56	26	28	36	35	40	37	84.4401	80.4067	82.2341	26.8324	25.5689	30.1198	14.5181	23.3582	17.2578	18.0356	18.5609
b0544	NC_000913.3	+	568902	570428	1527	26	31	29	17	44	47	3	4	2	9	3	4	16	37	23	12	22	27	7	6	36	8	13	6	7	5	12	3	4	2	3	5	6	2.64514	3.05379	3.25039	1.55429	4.54335	4.82365	0.296816	0.399516	0.188175	1.01137	0.269844
b0545	NC_000913.3	+	570893	571444	552	34	51	38	70	104	90	81	91	140	60	75	110	32	29	32	21	35	38	52	99	107	32	29	26	34	33	53	114	139	106	100	105	148	9.56873	13.8979	11.782	17.7044	29.7068	25.5517	22.1693	25.1429	36.4384	18.6517	18.6618
b0546	NC_000913.3	+	571454	572251	798	475	386	342	185	161	193	123	152	193	98	144	190	157	179	204	154	182	161	109	132	172	111	145	152	58	88	120	98	145	140	112	134	198	92.471	72.7614	73.3499	32.3662	31.8116	37.9028	23.2867	29.0505	34.7476	21.0731	24.7851
b0547	NC_000913.3	+	572466	572921	456	1	1	1	1	9	1	1	0	0	0	2	0	10	30	17	3	3	3	0	1	0	1	0	1	0	1	0	0	1	0	0	1	0	0.340682	0.329877	0.375328	0.306167	3.112	0.343678	0.331315	0	0	0	0.602415
b0548	NC_000913.3	+	572921	573091	171	0	0	0	0	1	0	0	0	0	0	0	0	1	0	0	0	0	0	0	0	0	0	0	0	0	0	0	0	0	0	0	0	0	0	0	0	0	0.922075	0	0	0	0	0	0
b0549	NC_000913.3	+	573084	573374	291	0	0	2	0	1	0	0	1	0	0	0	0	12	17	18	0	0	2	0	1	1	0	0	0	0	0	1	0	1	0	0	0	0	0	0	1.17629	0	0.541838	0	0	0.524108	0	0	0
b0550	NC_000913.3	+	573371	573733	363	0	0	0	0	4	4	0	1	0	0	1	0	24	27	36	2	3	4	0	0	1	0	0	0	1	1	2	0	0	0	0	0	0	0	0	0	0	1.73746	1.72691	0	0.420152	0	0	0.378376
b0551	NC_000913.3	+	573956	574339	384	4	7	10	15	23	23	4	5	5	3	6	17	48	74	72	10	15	14	2	1	13	1	3	1	1	5	5	3	0	9	0	4	13	1.61824	2.7421	4.45702	5.4536	9.44406	9.38672	1.57374	1.98588	1.87072	1.34059	2.1461
b0552	NC_000913.3	-	574737	575753	1017	0	0	0	0	0	0	0	0	0	0	0	0	0	0	0	0	0	0	0	0	0	0	0	0	0	0	0	0	0	0	0	0	0	0	0	0	0	0	0	0	0	0	0	0
b0553	NC_000913.3	-	574529	576825	1098	2631	2296	1744	121	115	108	156	90	48	161	222	75	142	132	152	696	758	412	232	306	442	670	874	1223	5257	4574	5267	871	1139	1214	811	753	694	372.249	314.548	271.844	15.3853	16.5142	15.4148	21.4648	12.5013	6.28072	25.1611	27.7703
b0554	NC_000913.3	+	577398	577613	216	39	62	51	2	3	3	1	2	0	0	1	2	9	19	9	4	9	6	5	0	7	6	4	10	5	6	8	3	0	0	0	4	4	28.0495	43.1772	40.4104	1.29271	2.18993	2.17663	0.699442	1.41218	0	0	0.635883
b0555	NC_000913.3	+	577613	578110	498	29	35	44	9	8	5	4	5	11	4	5	6	10	16	11	8	11	8	3	4	10	9	10	14	4	5	17	7	1	2	0	2	2	9.04656	10.572	15.1217	2.52311	2.53293	1.57347	1.21349	1.53128	3.17347	1.37828	1.37902
b0556	NC_000913.3	+	578107	578568	462	3	3	9	0	0	0	0	0	0	0	0	0	5	3	4	0	1	0	0	0	2	0	0	0	1	0	0	0	0	0	1	0	2	1.00877	0.976778	3.33409	0	0	0	0	0	0	0	0
b0557	NC_000913.3	-	578600	578893	294	176	183	285	35	19	26	2	6	11	14	20	16	210	283	317	80	102	105	4	5	11	43	100	116	104	92	50	5	16	2	14	14	13	92.9994	93.6312	165.91	16.6205	10.1899	13.8594	1.02775	3.11256	5.37547	8.17122	9.34358
b0558	NC_000913.3	-	579184	579594	411	6	1	4	1	12	5	0	0	0	0	4	2	7	5	13	7	5	2	0	0	6	0	0	1	0	1	1	0	0	0	1	0	2	2.2679	0.365995	1.66569	0.339689	4.60364	1.90654	0	0	0	0	1.33675
b0559	NC_000913.3	+	579880	580086	207	20	12	26	11	14	19	1	5	7	6	3	6	50	53	54	10	16	18	6	4	18	3	4	6	4	4	11	3	8	3	2	3	5	15.0098	8.72022	21.4971	7.41901	10.664	14.3847	0.729852	3.68395	4.85846	4.97378	1.99059
b0560	NC_000913.3	+	580834	581379	546	0	0	0	0	0	0	0	0	0	0	0	0	0	0	2	0	0	0	0	0	0	0	0	0	0	0	0	0	0	0	0	0	0	0	0	0	0	0	0	0	0	0	0	0
b0561	NC_000913.3	+	581660	582097	438	1	0	1	1	5	0	1	1	1	1	1	1	5	8	4	0	0	0	0	1	2	0	0	1	1	1	1	1	2	1	0	0	0	0.354683	0	0.390753	0.318749	1.79994	0	0.34493	0.348209	0.328017	0.391771	0.313586
b0562	NC_000913.3	-	582152	582806	655	73	61	38	11	32	31	5	3	15	18	18	24	52	82	92	30	53	57	22	13	40	14	5	8	18	15	18	13	4	8	14	8	9	17.314	14.0089	9.9293	2.34463	7.7032	7.41716	1.15328	0.698544	3.29019	4.7156	3.77452
b0563	NC_000913.3	+	582953	583135	183	10	13	13	3	11	8	2	0	4	2	3	7	10	12	16	8	4	5	3	5	5	3	1	3	7	6	11	6	6	5	5	7	1	8.48914	10.6858	12.1582	2.28872	9.47772	6.85103	1.65114	0	3.14036	1.87536	2.25165
b0564	NC_000913.3	+	583681	584430	750	393	595	334	64	84	96	22	22	35	28	61	83	14	19	17	483	798	452	90	82	276	74	94	92	56	104	122	43	35	38	117	146	121	81.404	119.336	76.2187	11.9136	17.6596	20.0598	4.43166	4.47378	6.70467	6.40623	11.1712
b0565	NC_000913.3	-	584680	585633	954	710	751	704	113	128	137	36	43	49	174	145	74	259	341	355	398	365	303	119	84	374	281	368	506	794	578	365	118	156	127	219	136	263	115.618	118.415	126.299	16.5369	21.1555	22.5055	5.70111	6.87438	7.37936	31.2973	20.8761
b0566	NC_000913.3	-	586147	586908	762	11	11	21	23	21	20	11	15	16	6	22	27	36	35	33	21	10	12	31	18	16	11	12	15	17	15	24	9	13	22	11	7	6	2.2426	2.17147	4.71672	4.21402	4.34537	4.11332	2.18094	3.00227	3.01673	1.35115	3.9655
b0567	NC_000913.3	-	587091	587981	891	41	47	55	36	79	78	75	48	92	36	52	49	97	85	78	50	85	54	71	129	70	270	268	272	55	92	82	77	73	62	50	72	67	7.1486	7.93482	10.5648	5.6409	13.9801	13.7194	12.7171	8.21632	14.8348	6.93315	8.01597
b0568	NC_000913.3	-	587982	590954	2973	241	258	308	537	509	464	778	454	488	285	379	369	656	844	823	366	451	297	491	834	360	251	278	305	394	440	572	403	462	445	301	309	393	12.5932	13.0539	17.731	25.2175	26.9951	24.4591	39.5358	23.2903	23.5828	16.4496	17.5095
b0569	NC_000913.3	-	590941	593178	2238	133	206	260	318	339	327	511	379	299	206	258	282	1199	1339	1235	280	260	275	349	448	306	175	183	180	227	228	280	167	217	163	130	172	224	9.23222	13.846	19.8833	19.8377	23.8837	22.8984	34.4958	25.8281	19.1947	15.7948	15.834
b0570	NC_000913.3	-	593328	594770	1443	114	123	117	190	165	131	220	192	128	126	164	185	132	173	203	192	206	167	116	116	98	110	127	118	166	111	194	121	123	69	87	93	154	12.2731	12.822	13.877	18.3828	18.0293	14.2273	23.0336	20.2931	12.7443	14.9834	15.6102
b0571	NC_000913.3	-	594760	595443	684	192	211	214	249	262	217	240	328	283	206	239	267	287	362	361	273	269	221	189	171	167	171	180	188	280	252	318	155	163	109	131	130	218	43.6074	46.4027	53.5468	50.8237	60.3959	49.7188	53.0103	73.136	59.4431	51.6794	47.9924
b0572	NC_000913.3	+	595600	596973	1374	5	14	7	3	57	39	7	5	1	1	7	6	70	87	105	12	5	10	4	2	21	2	1	3	9	9	11	5	6	1	1	1	3	0.565325	1.5327	0.871942	0.30483	6.54109	4.44831	0.769692	0.555005	0.104564	0.124888	0.699749
b0573	NC_000913.3	+	597131	597463	333	3	2	3	1	1	7	0	1	0	1	0	0	16	15	15	1	4	2	3	0	0	1	8	3	2	4	1	2	1	3	2	0	1	1.39956	0.903447	1.54189	0.419256	0.473498	3.29436	0	0.458004	0	0.515302	0
b0574	NC_000913.3	+	597479	598702	1224	13	16	11	12	40	29	2	5	3	3	8	5	152	202	216	16	29	28	6	6	17	7	11	12	15	13	15	9	3	6	2	0	3	1.64997	1.96632	1.53811	1.36875	5.15277	3.71307	0.246862	0.62302	0.352136	0.420577	0.897717
b0575	NC_000913.3	+	598714	601857	3144	102	124	108	70	172	174	67	89	57	22	65	67	584	636	668	135	152	128	98	120	113	82	90	90	123	113	137	66	65	62	68	66	108	5.04002	5.93275	5.87919	3.10841	8.62597	8.67329	3.21957	4.31739	2.60473	1.20073	2.83963
b0576	NC_000913.3	+	601959	603335	1377	304	434	596	294	286	312	406	470	253	193	225	251	1957	2345	2355	489	489	483	245	227	229	287	340	372	389	322	530	158	148	149	179	204	265	34.2969	47.4103	74.0779	29.8083	32.7487	35.5089	44.5448	52.0568	26.3972	24.0508	22.4429
b0577	NC_000913.3	-	603416	604663	1248	610	570	470	381	429	417	479	617	572	387	433	449	1085	1296	1380	447	541	561	344	329	258	274	307	294	332	315	483	267	279	255	234	185	298	75.9329	68.7032	64.4554	42.622	54.2007	52.3647	57.9864	75.4022	65.8495	53.2111	47.6545
b0578	NC_000913.3	-	604771	605424	654	780	1003	802	775	579	597	730	608	591	716	738	713	472	594	553	1683	2388	2488	462	493	476	494	524	590	792	769	959	453	444	433	417	350	497	185.281	230.696	209.881	165.443	139.593	143.058	168.636	141.788	129.832	187.863	154.992
b0579	NC_000913.3	-	605518	605886	369	128	145	91	93	105	109	85	96	135	73	124	151	83	109	115	78	74	54	99	119	127	68	66	75	68	137	137	113	114	128	75	57	67	53.8888	59.1096	42.2077	35.1868	44.8668	46.2932	34.8015	39.6788	52.5628	33.9471	46.1558
b0580	NC_000913.3	-	605951	606199	249	70	67	72	72	83	75	116	116	136	100	113	91	62	83	84	86	99	86	200	179	120	74	81	98	99	123	133	75	126	108	31	51	54	43.673	40.4755	49.4891	40.3698	52.5583	47.204	70.3824	71.0513	78.4712	68.9139	62.3318
b0581	NC_000913.3	-	606265	607383	1119	627	515	422	477	728	703	903	1024	708	613	1111	771	181	284	236	929	1371	787	3788	3088	2405	550	540	571	1056	1167	1891	1670	2154	1854	1646	1680	2250	87.0466	69.2299	64.5444	59.513	102.58	98.456	121.917	139.567	90.9021	94.0019	136.369
b0582	NC_000913.3	+	608065	609177	1113	0	0	0	0	0	0	0	0	0	0	0	0	0	0	0	0	0	0	0	0	0	0	0	0	0	0	0	0	0	0	0	0	0	0	0	0	0	0	0	0	0	0	0	0
b0583	NC_000913.3	-	609459	610079	621	34	116	167	22	33	29	13	29	17	43	50	23	64	72	93	33	31	97	17	16	18	35	40	39	36	20	27	3	22	8	28	11	48	8.50554	28.0985	46.0258	4.946	8.37885	7.31852	3.16269	7.1223	3.93304	11.8818	11.0588
b0584	NC_000913.3	-	610254	612494	2241	349	1088	1235	213	220	232	319	235	269	429	463	254	453	478	620	166	173	498	166	123	168	425	488	456	297	166	158	202	161	110	636	230	1067	24.1935	73.0304	94.3195	13.2697	15.479	16.2242	21.5057	15.9934	17.2457	32.849	28.3772
b0585	NC_000913.3	+	612737	613939	1203	81	180	200	30	53	51	38	38	49	33	33	25	90	102	127	34	28	126	18	15	25	163	134	144	74	33	30	66	34	34	275	94	530	10.4601	22.5073	28.4538	3.4816	6.9466	6.64388	4.77225	4.81761	5.85196	4.70711	3.76772
b0586	NC_000913.3	+	614157	618038	3882	354	883	897	220	240	259	316	429	399	482	671	198	833	857	1013	240	210	378	166	123	167	853	716	743	640	435	309	650	413	314	2119	669	3627	14.1665	34.2154	39.547	7.91208	9.74805	10.4559	12.2981	16.8545	14.7669	21.3058	23.7409
b0587	NC_000913.3	+	618254	619387	1134	1	7	6	11	52	41	2	4	1	2	2	2	28	34	35	5	10	12	0	4	15	0	0	2	1	0	0	1	0	0	0	5	2	0.136994	0.928542	0.905554	1.35426	7.23024	5.66615	0.266454	0.537973	0.126695	0.302638	0.242241
b0588	NC_000913.3	-	619384	620199	816	190	298	352	70	80	83	45	52	90	60	107	55	90	73	114	69	62	106	25	14	27	60	88	73	115	87	46	44	38	37	84	35	110	36.1725	54.9342	73.8293	11.9765	15.4583	15.9406	8.33159	9.71912	15.8461	12.6173	18.0104
b0589	NC_000913.3	-	620196	621188	993	147	251	231	67	71	64	70	100	145	69	105	54	216	187	246	73	57	151	30	27	30	107	84	123	73	49	29	58	35	42	53	45	102	22.9976	38.0225	39.8143	9.41996	11.2738	10.1006	10.6501	15.359	20.9792	11.9236	14.5235
b0590	NC_000913.3	-	621185	622189	1005	209	288	318	110	98	103	89	126	195	76	108	97	431	527	716	129	116	250	45	31	65	199	218	204	68	57	63	110	88	92	136	106	146	32.3069	43.1065	54.1548	15.2809	15.3753	16.0616	13.3792	19.1213	27.8766	12.9764	14.7601
b0591	NC_000913.3	+	622300	623550	1251	351	654	727	208	167	213	244	165	230	187	202	124	651	778	1040	184	117	488	66	60	66	662	686	657	145	99	82	157	101	96	310	146	555	43.5877	78.6388	99.4611	23.2129	21.0485	26.6833	29.4671	20.1159	26.4144	25.6502	22.1781
b0592	NC_000913.3	-	623554	624510	957	111	264	250	117	105	118	119	154	146	110	117	114	200	194	244	103	89	134	63	50	45	349	358	377	177	108	86	128	83	91	186	135	346	18.0188	41.4962	44.71	17.0686	17.2997	19.3236	18.7863	24.5427	21.9185	19.7236	16.7921
b0593	NC_000913.3	+	624885	626060	1176	138	440	564	185	94	125	209	182	159	286	429	131	305	302	461	143	69	329	37	29	52	372	353	370	200	95	54	94	67	64	411	117	728	18.23	56.281	82.082	21.9628	12.6033	16.6579	26.85	23.6036	19.425	41.7316	50.105
b0594	NC_000913.3	+	626070	627680	1611	119	447	514	161	163	154	177	205	195	525	655	136	105	139	155	107	73	222	54	36	57	389	339	340	267	104	43	176	129	88	746	284	1477	11.4754	41.7377	54.6064	13.9526	15.9534	14.981	16.599	19.4076	17.3904	55.9203	55.844
b0595	NC_000913.3	+	627694	628551	858	60	241	319	78	135	74	187	215	140	558	596	113	66	81	77	41	45	99	33	29	38	331	274	318	208	96	56	238	108	143	624	241	1242	10.8637	42.2519	63.6326	12.692	24.809	13.5164	32.9276	38.2177	23.4429	111.597	95.4091
b0596	NC_000913.3	+	628551	629297	747	67	224	230	79	90	105	163	203	180	487	527	112	91	128	155	76	62	90	51	33	54	310	275	323	173	112	44	188	122	90	395	154	837	13.9338	45.107	52.6967	14.7649	18.997	22.0285	32.9665	41.4466	34.6197	111.87	96.8993
b0597	NC_000913.3	+	629300	629713	414	52	114	191	51	65	70	82	137	79	281	285	91	72	44	60	47	41	72	20	27	31	140	134	156	99	55	53	115	73	76	295	119	546	19.5127	41.4211	78.9604	17.1986	24.7557	26.4981	29.9239	50.4701	27.4156	116.469	94.553
b0598	NC_000913.3	+	629894	631999	2106	10046	13942	12030	3060	3133	2204	2460	2954	2663	5407	7152	2424	6167	8046	6142	6230	6406	3510	4972	5910	16101	11882	14564	17656	30023	21709	23097	8430	10578	7938	8541	6503	8241	741.053	995.826	977.65	202.855	234.566	164.01	176.475	213.927	181.67	440.559	466.444
b0599	NC_000913.3	-	632389	633477	1089	150	152	142	187	275	329	227	271	417	173	207	339	581	643	688	194	212	204	325	401	128	158	123	129	247	418	530	518	375	598	458	551	302	21.3982	20.9958	22.317	23.9738	39.8169	47.3462	31.4922	37.9538	55.0147	27.2599	26.108
b0600	NC_000913.3	+	633586	634746	1161	59	59	75	91	348	336	296	259	1025	150	303	333	270	297	326	72	95	79	266	639	118	93	93	111	260	566	644	1189	599	1251	590	687	279	7.89468	7.64428	11.0562	10.9429	47.2617	45.3549	38.5181	34.0237	126.842	22.17	35.846
b0601	NC_000913.3	-	634747	635376	630	37	27	12	13	35	26	17	22	13	18	29	23	44	62	44	29	27	21	20	25	35	7	12	11	33	29	34	15	17	8	4	18	26	9.1238	6.44674	3.25999	2.88089	8.75971	6.4677	4.07675	5.32593	2.96465	4.90273	6.32249
b0602	NC_000913.3	-	635349	636569	1221	32	22	17	15	34	30	14	14	10	3	16	13	24	28	37	17	34	19	14	13	31	8	8	8	4	10	16	5	6	10	5	14	17	4.07145	2.71034	2.38292	1.71514	4.39062	3.85055	1.73228	1.74874	1.17667	0.421611	1.79984
b0603	NC_000913.3	-	636716	637618	903	14	20	8	2	28	51	3	2	3	9	8	1	8	18	13	14	36	40	8	8	25	10	7	7	8	10	4	2	4	4	1	7	2	2.40855	3.33165	1.51628	0.309219	4.88914	8.85115	0.501925	0.337797	0.477314	1.71025	1.21684
b0604	NC_000913.3	-	637827	638573	747	440	456	294	153	138	139	135	163	107	135	175	167	31	35	43	328	387	251	414	263	300	175	192	205	130	103	239	141	165	132	173	131	313	91.5054	91.825	67.3601	28.5953	29.1287	29.1616	27.3035	33.2798	20.5795	31.0112	32.1772
b0605	NC_000913.3	+	638945	639508	564	4456	4759	4204	7262	7382	6978	9738	10115	14922	5961	8330	6962	2074	2251	2618	7380	8258	6400	9226	10102	6846	5463	5456	5251	8230	9215	10246	24788	26915	28044	29138	26253	39467	1227.38	1269.27	1275.73	1797.63	2063.75	1938.96	2608.53	2735.27	3801.18	1813.62	2028.6
b0606	NC_000913.3	+	639753	641318	1566	2733	2776	2327	1311	1147	1406	2140	1828	1783	922	1285	1388	1189	1482	1451	1852	1946	1658	1788	2010	1645	2591	2696	2838	2188	2489	3004	4470	4815	4676	5723	5178	9894	271.121	266.652	254.32	116.878	115.487	140.705	206.456	178.032	163.58	101.029	112.705
b0607	NC_000913.3	-	641439	641867	429	2325	2631	2349	3398	4001	4225	3002	2420	4358	3516	5129	6028	1931	2617	2294	1374	2012	1173	3149	6718	7730	1036	967	922	1041	1455	2014	2183	2584	3285	953	1140	1403	841.938	922.529	937.135	1105.83	1470.53	1543.43	1057.2	860.343	1459.49	1406.36	1642.12
b0608	NC_000913.3	+	642088	643326	1239	247	263	275	299	441	472	830	923	524	402	589	438	361	391	367	442	569	404	2851	1206	324	174	149	144	184	199	288	341	543	353	581	595	757	30.9699	31.9302	37.9872	33.6917	56.1215	59.7018	101.207	113.617	60.7618	55.6751	65.2942
b0610	NC_000913.3	-	643557	643967	411	1453	1751	1377	659	629	573	413	413	299	630	899	829	288	310	315	880	865	622	404	347	409	884	935	1114	626	612	945	467	434	378	887	709	1038	549.21	640.857	573.414	223.855	241.308	218.489	151.815	153.258	104.52	263.03	300.434
b0611	NC_000913.3	-	644197	645003	807	268	305	318	443	501	518	635	650	779	439	635	755	125	141	115	355	418	305	577	735	568	520	422	494	521	606	805	616	704	703	404	426	573	51.5912	56.8516	67.4419	76.6397	97.8873	100.594	118.879	122.844	138.687	93.3463	108.076
b0612	NC_000913.3	-	645117	646580	1464	38	35	44	27	59	58	16	29	23	15	14	24	98	83	113	30	44	33	15	17	32	25	20	24	22	27	24	14	27	16	17	21	11	4.03234	3.5962	5.14384	2.57482	6.35438	6.20875	1.65114	3.02114	2.25714	1.75815	1.31346
b0613	NC_000913.3	-	646631	647509	879	1	5	2	0	13	9	2	0	0	3	1	2	5	10	3	0	1	0	0	0	2	0	0	0	1	0	0	1	3	0	1	0	2	0.176736	0.855653	0.389419	0	2.33194	1.60461	0.343753	0	0	0.58565	0.156258
b0614	NC_000913.3	-	647484	648035	552	1	1	0	3	4	3	2	1	2	6	0	1	16	17	15	4	1	2	3	1	1	0	0	3	0	2	2	1	0	7	0	1	0	0.281433	0.272507	0	0.758762	1.14257	0.851725	0.547389	0.276296	0.520549	1.86517	0
b0615	NC_000913.3	-	648039	649571	1533	6	8	9	8	32	28	4	4	1	10	8	4	45	52	62	7	10	6	5	7	15	5	4	4	12	6	6	4	8	5	3	3	6	0.608028	0.784991	1.00479	0.72857	3.29132	2.86242	0.394206	0.397953	0.0937192	1.11934	0.716768
b0616	NC_000913.3	-	649582	650490	909	2	1	2	2	17	15	1	2	1	9	3	0	10	16	10	3	6	3	0	2	7	0	0	1	2	0	0	0	0	0	0	0	0	0.341807	0.165483	0.376567	0.307178	2.94881	2.58609	0.166204	0.335567	0.158055	1.69897	0.453302
b0617	NC_000913.3	-	650487	650783	297	0	0	0	0	0	6	0	0	1	0	0	0	0	4	3	2	0	0	0	0	1	0	0	0	1	0	0	0	0	0	0	0	0	0	0	0	0	0	3.16601	0	0	0.483743	0	0
b0618	NC_000913.3	-	650798	651856	1059	1	0	0	1	35	31	1	0	0	3	2	2	4	11	9	1	3	1	0	2	6	1	0	0	0	0	0	0	0	0	0	0	0	0.146696	0	0	0.131834	5.21116	4.58757	0.142662	0	0	0.486106	0.259397
b0619	NC_000913.3	+	652235	653893	1659	189	195	190	144	199	223	163	164	179	102	125	170	426	507	506	206	254	244	164	132	109	148	124	159	162	153	195	97	101	83	91	111	150	17.6982	17.6809	19.6012	12.1182	18.9134	21.0657	14.8439	15.0769	15.5016	10.5502	10.3489
b0620	NC_000913.3	+	653862	654542	681	87	87	111	41	45	51	22	21	29	24	31	25	146	126	142	68	89	111	26	29	28	44	50	53	92	71	100	26	21	12	26	41	33	19.8466	19.2171	27.8967	8.40543	10.419	11.7365	4.88069	4.70312	6.11817	6.04742	6.25238
b0621	NC_000913.3	-	654583	655968	1386	61	69	78	269	393	387	98	151	365	247	266	691	236	291	306	1017	1783	923	258	182	2251	67	53	67	243	664	794	628	252	429	195	128	153	6.83725	7.48863	9.6318	27.0965	44.7087	43.7587	10.6824	16.616	37.8356	30.5802	26.3602
b0622	NC_000913.3	+	656557	657117	561	19	30	34	72	158	159	142	213	162	67	111	171	35	58	59	128	279	164	1377	706	179	94	92	95	22	43	122	526	623	468	679	807	836	5.26145	8.04406	10.3727	17.9181	44.4075	44.4172	38.2411	57.9069	41.488	20.4936	27.1763
b0623	NC_000913.3	+	657292	657501	210	11984	15964	13758	12142	15087	13502	9797	12946	9781	14064	17091	13602	11066	11132	9251	11507	11632	7960	7966	7375	4272	19331	20823	22079	9073	7755	11566	15076	21957	17490	9542	17460	12956	8865.37	11435.1	11212.8	8072.25	11327.8	10076.2	7048.22	9402.21	6691.67	11492	11178.4
b0624	NC_000913.3	-	657555	657938	384	194	154	104	50	93	118	47	68	81	52	78	111	89	99	75	84	111	82	191	115	91	176	161	202	111	87	157	129	156	144	271	269	206	78.4847	60.3262	46.3531	18.1787	38.1869	48.1579	18.4915	27.0079	30.3057	23.2369	27.8993
b0627	NC_000913.3	+	658947	659150	204	1155	1202	1370	1191	1276	1144	1183	1155	935	1074	1389	1196	492	546	604	656	754	512	679	606	478	3185	3060	3175	1427	1268	1550	761	1022	848	1219	2110	1172	879.562	886.321	1149.39	815.089	986.24	878.846	876.113	863.506	658.495	903.4	935.196
b0628	NC_000913.3	-	659251	660216	966	1896	2213	2252	6286	4744	4312	4572	5636	3483	5748	6370	6732	977	1137	1137	1703	1729	1886	1487	1290	2225	1971	1788	2044	2620	2450	3074	1605	1430	1326	1272	1068	1276	304.913	344.605	398.995	908.491	774.337	699.55	715.047	889.831	518.021	1021.05	905.718
b0629	NC_000913.3	-	660425	661378	954	21	22	23	19	27	25	8	8	10	12	15	13	37	49	50	27	25	38	10	9	20	7	5	8	7	6	7	1	6	5	5	6	0	3.41968	3.46889	4.12625	2.78054	4.46249	4.10685	1.26691	1.27895	1.50599	2.15843	2.1596
b0630	NC_000913.3	-	661637	662278	642	431	308	300	368	402	373	359	479	323	195	283	303	230	273	272	223	198	210	338	224	156	331	276	310	208	201	230	190	183	142	140	113	139	104.293	72.166	79.9765	80.0269	98.7309	91.0523	84.4821	113.793	72.2834	52.1202	60.5455
b0631	NC_000913.3	-	662379	662642	264	5931	3092	2314	1307	1568	1712	1682	1767	1854	664	1051	2211	463	472	619	365	433	325	2139	1903	788	1215	962	940	284	392	729	1525	2289	2024	1579	2185	1668	3490.11	1761.78	1500.15	691.186	936.493	1016.29	962.559	1020.81	1008.97	431.589	546.801
b0632	NC_000913.3	-	662752	663963	1212	746	1024	1106	2280	1774	1873	2545	2677	1860	1772	2316	1919	205	313	350	1360	1213	1035	1050	837	756	1345	1529	1785	1443	1254	1504	618	722	495	721	543	763	95.6205	127.091	156.181	262.637	230.788	242.188	317.242	336.868	220.486	250.881	262.462
b0633	NC_000913.3	-	664102	665190	1089	787	910	857	876	690	721	993	981	855	684	865	892	423	522	566	1232	1225	1034	777	693	472	916	1076	1105	1200	1053	1363	696	697	621	621	619	932	112.269	125.699	134.688	112.305	99.9041	103.759	137.761	137.39	112.8	107.779	109.099
b0634	NC_000913.3	-	665201	666313	1113	304	415	384	441	339	334	508	349	332	278	320	256	283	312	355	720	609	629	304	242	160	302	300	271	295	252	334	286	310	261	343	255	362	42.432	56.088	59.049	55.318	48.0249	47.0293	68.9563	47.8238	42.8562	42.8604	39.4899
b0635	NC_000913.3	-	666316	668217	1902	533	576	649	1073	674	630	791	763	535	542	657	689	1197	1413	1410	1170	1056	1420	407	332	299	622	640	633	471	397	577	313	371	292	398	319	392	43.5343	45.5542	58.3997	78.7613	55.8742	51.9095	62.8306	61.1826	40.4124	48.8984	47.4445
b0636	NC_000913.3	-	668248	668715	468	104	139	182	386	335	360	562	590	332	274	336	274	567	570	690	310	326	414	243	163	129	492	560	512	337	268	373	164	139	104	49	51	78	34.5225	44.6772	66.5582	115.15	112.866	120.552	181.424	192.274	101.921	100.464	98.6107
b0637	NC_000913.3	-	668719	669036	318	279	324	385	722	653	718	864	903	729	566	713	594	572	627	654	510	549	580	474	394	330	695	900	818	648	582	739	314	271	240	173	175	201	136.299	153.262	207.21	316.981	323.779	353.846	410.48	433.086	329.36	305.419	307.959
b0638	NC_000913.3	-	669296	669907	612	91	94	135	73	81	82	76	86	71	60	60	67	78	80	107	148	125	89	116	68	55	115	131	120	95	75	108	34	54	42	52	53	53	23.0996	23.1043	37.7536	16.6531	20.8687	20.9981	18.7615	21.4319	16.6678	16.8231	13.4657
b0639	NC_000913.3	-	669931	670572	642	177	195	174	140	159	155	212	198	177	136	147	155	96	136	128	267	220	218	256	197	128	361	419	344	220	168	257	121	153	114	134	126	198	42.8305	45.6895	46.3864	30.445	39.0503	37.8367	49.8892	47.0374	39.6104	36.3505	31.4494
b0640	NC_000913.3	-	670574	671605	1032	374	418	408	390	347	388	585	597	478	355	428	326	290	338	320	610	574	499	640	535	319	555	622	612	582	459	711	376	405	305	366	322	590	56.2998	60.9275	67.6638	52.7604	53.0166	58.9209	85.641	88.2284	66.5456	59.0275	56.9632
b0641	NC_000913.3	-	671605	672186	582	904	872	1086	632	519	651	757	653	754	510	657	477	665	725	928	876	810	674	744	774	424	1198	1371	1417	1465	1225	1267	745	845	662	887	772	1187	241.302	225.377	319.362	151.606	140.607	175.297	196.507	171.121	186.131	150.367	155.05
b0642	NC_000913.3	-	672201	674783	2583	4447	5093	4873	5711	4402	4703	6279	6026	5634	4030	5187	4633	3173	3433	3938	5376	5353	4474	5047	5683	3160	5160	5303	5321	8097	6830	9234	5198	5750	4909	6171	4751	9055	267.459	296.596	322.885	308.682	268.713	285.343	367.258	355.81	313.374	267.724	275.818
b0643	NC_000913.3	+	675018	675500	483	2917	2874	2286	1915	2029	1815	1577	1633	1532	2518	3251	2257	760	1019	654	3034	4690	2392	6162	4970	10457	1046	913	988	4812	4925	6104	3769	4431	4025	2901	3074	4118	938.218	895.069	810.038	553.535	662.365	588.907	493.276	515.647	455.704	894.571	924.486
b0644	NC_000913.3	-	675570	676547	978	46	40	38	40	35	51	21	32	44	26	24	27	61	75	76	28	43	43	33	15	52	25	20	22	38	43	57	19	40	36	20	24	26	7.30691	6.1523	6.64999	5.71011	5.64276	8.17238	3.24404	4.99028	6.46375	4.56185	3.37057
b0645	NC_000913.3	+	676711	677418	708	2	3	5	4	22	15	3	0	0	1	0	0	25	38	41	5	10	13	4	0	6	1	0	1	2	4	1	0	1	0	0	2	1	0.438845	0.637389	1.20868	0.78877	4.8995	3.32028	0.640167	0	0	0.242367	0
b0646	NC_000913.3	+	677415	678842	1428	8	13	8	9	39	50	1	0	8	2	4	2	60	77	100	17	20	20	3	6	26	2	0	8	5	5	3	1	1	0	5	1	0	0.870315	1.3694	0.958822	0.879909	4.30624	5.4873	0.105798	0	0.804883	0.24033	0.384736
b0647	NC_000913.3	-	678852	679406	555	5	10	4	2	12	14	0	0	3	2	0	1	23	35	28	7	4	13	0	0	7	2	1	3	3	1	0	0	1	0	0	1	1	1.39956	2.71034	1.23351	0.503107	3.40918	3.95323	0	0	0.776603	0.618362	0
b0648	NC_000913.3	+	679508	680215	708	8	10	2	8	17	21	6	4	6	2	2	4	61	49	43	13	10	23	4	3	20	1	2	2	3	3	8	2	6	0	4	1	5	1.75538	2.12463	0.483474	1.57754	3.78598	4.6484	1.28033	0.861669	1.21756	0.484733	0.387996
b0649	NC_000913.3	+	680212	681663	1452	87	75	74	44	114	88	48	64	47	44	42	76	266	320	318	65	66	94	42	53	79	52	51	59	64	73	80	29	35	32	44	27	37	9.30823	7.76983	8.72251	4.23067	12.3794	9.49802	4.99436	6.72244	4.65053	5.19987	3.97295
b0650	NC_000913.3	-	681723	683393	1671	54	55	66	40	81	105	27	49	71	57	61	53	150	193	183	130	153	100	54	51	91	22	36	20	53	58	77	27	24	28	32	20	47	5.02033	4.95111	6.75995	3.342	7.64312	9.84759	2.44114	4.47232	6.10454	5.85335	5.014
b0651	NC_000913.3	-	683477	684412	936	351	397	481	568	873	686	815	918	1167	914	908	882	145	230	180	945	970	571	804	648	1345	589	551	613	1341	1385	1819	1043	792	926	482	394	581	58.2567	63.8016	87.9519	84.7219	147.062	114.859	131.549	149.582	179.129	167.562	133.242
b0652	NC_000913.3	-	684530	685255	726	1130	1250	1141	441	350	330	519	320	182	773	743	278	284	320	309	375	320	268	344	280	540	1039	1153	1257	1031	757	826	259	324	265	208	205	236	241.8	258.994	268.983	84.8058	76.014	71.2352	108.003	67.2244	36.0168	182.704	140.567
b0653	NC_000913.3	-	685255	685929	675	570	713	497	272	262	235	349	243	183	434	419	167	217	288	234	228	188	132	195	156	323	396	515	569	573	328	339	146	232	171	105	122	123	131.185	158.892	126.017	56.2586	61.2012	54.5609	78.1137	54.9055	38.951	110.33	85.2591
b0654	NC_000913.3	-	685929	686669	741	599	660	571	399	315	262	503	421	327	507	611	327	308	378	398	312	255	199	275	233	407	612	715	824	639	430	436	196	314	204	145	158	166	125.581	133.981	131.885	75.1758	67.0277	55.4115	102.555	86.6518	63.4016	117.408	113.254
b0655	NC_000913.3	-	686839	687747	909	2383	2613	2693	3404	2857	2684	3501	3150	3212	5180	5683	3435	1583	1798	1592	1851	1666	1177	2807	2631	3712	3521	4122	4401	5032	4058	4280	2411	2849	2412	1676	1505	1831	407.263	432.407	507.048	522.816	495.574	462.739	581.88	528.519	507.671	977.849	858.706
b0656	NC_000913.3	-	687997	689013	1017	2	4	1	3	2	1	4	2	3	0	0	0	0	1	0	4	1	2	6	0	9	0	0	1	17	17	6	6	4	3	0	0	1	0.305509	0.591638	0.168289	0.411835	0.310078	0.154098	0.594216	0.299932	0.42381	0	0
b0657	NC_000913.3	-	689343	690881	1539	1869	1469	1339	994	705	766	1109	1137	759	627	807	726	1076	1231	1220	1429	1319	1196	1792	1326	1066	889	865	852	1150	1135	1777	1033	1327	813	721	697	696	188.662	143.582	148.908	90.1719	72.2292	78.0023	108.868	112.677	70.8556	69.9093	72.0221
b0658	NC_000913.3	-	690906	691784	879	2447	1880	1632	2499	1850	2032	2685	2847	2089	1778	2457	2345	1245	1473	1687	2003	2203	1646	4603	4531	3173	1981	1787	1784	2594	2549	4172	3251	3870	3347	2748	2443	3739	432.474	321.726	317.766	396.918	331.853	362.286	461.488	493.983	341.445	347.095	383.926
b0659	NC_000913.3	-	691874	692341	468	809	470	423	749	487	641	782	818	740	440	660	722	171	210	200	462	473	357	1452	1546	882	580	559	584	451	484	811	902	1161	959	649	639	1067	268.545	151.067	154.693	223.439	164.076	214.649	252.445	266.576	227.173	161.329	193.7
b0660	NC_000913.3	-	692338	693378	1041	3126	1798	1222	2492	1636	2067	2004	2004	2182	1308	1948	2456	603	687	707	1181	1403	984	3290	3392	2383	1400	1260	1231	1063	1220	1921	2227	2784	2450	1752	1863	2870	466.501	259.81	200.908	334.211	247.796	311.176	290.839	293.603	301.144	215.607	257.021
b0661	NC_000913.3	-	693531	694955	1425	2447	2824	3150	2653	2016	2152	3108	3267	2339	1799	2462	2275	2420	2746	2784	2662	2519	2117	2119	1706	1007	2373	2585	2661	3017	2637	4345	1314	1188	1059	1459	1217	2214	266.768	298.103	378.331	259.924	223.068	236.671	329.512	349.662	235.823	216.632	237.303
b0662	NC_000913.3	+	695101	696276	1176	311	388	352	584	869	928	1302	1462	1513	906	1121	1072	750	932	960	512	679	452	2296	2123	1724	1861	1961	1947	1067	1119	1576	1292	1591	1475	1379	1249	2467	41.0835	49.6296	51.2285	69.3312	116.513	123.668	167.267	189.607	184.843	132.199	130.927
b0664	NC_000913.3	-	696430	696504	75	1	0	0	1	2	4	1	2	0	0	0	1	1	3	12	3	4	6	0	0	1	0	1	0	1	2	4	0	0	0	0	1	0	2.07135	0	0	1.8615	4.20466	8.35826	2.01439	4.06708	0	0	0
b0665	NC_000913.3	-	696542	696616	75	0	2	2	3	4	0	1	3	0	2	1	1	1	0	5	18	17	16	0	0	0	2	1	0	1	0	0	0	2	0	0	0	0	0	4.0113	4.56399	5.58449	8.40932	0	2.01439	6.10061	0	4.57588	1.83134
b0666	NC_000913.3	-	696664	696740	77	0	0	0	0	0	0	0	0	0	0	0	0	0	0	0	0	0	0	0	0	0	0	0	0	0	0	0	0	0	0	0	0	0	0	0	0	0	0	0	0	0	0	0	0
b0668	NC_000913.3	-	696756	696830	75	0	0	0	0	0	0	0	0	0	0	0	0	0	0	0	0	0	0	0	0	0	0	0	0	0	0	0	0	0	0	0	0	0	0	0	0	0	0	0	0	0	0	0	0
b0670	NC_000913.3	-	696865	696939	75	0	0	0	0	0	0	0	0	0	0	0	0	0	0	0	0	0	0	0	0	0	0	0	0	0	0	0	0	0	0	0	0	0	0	0	0	0	0	0	0	0	0	0	0
b0672	NC_000913.3	-	696963	697047	85	0	0	0	0	0	0	0	0	0	0	0	0	0	0	0	0	0	0	0	0	0	0	0	0	0	0	0	0	0	0	0	0	0	0	0	0	0	0	0	0	0	0	0	0
b0673	NC_000913.3	-	697057	697133	77	4	4	15	13	11	11	6	9	11	28	6	17	1	7	6	12	9	13	7	6	15	7	14	16	5	6	13	4	0	3	1	3	6	8.07019	7.81423	33.3409	23.5709	22.525	22.3882	11.7724	17.8265	20.5245	62.3984	10.7026
b0674	NC_000913.3	-	697513	699177	1665	632	768	856	2984	786	870	776	1806	884	1862	1133	943	1090	1303	1355	995	1177	1009	763	624	4241	941	1186	1483	977	920	1427	619	597	557	677	519	685	58.9681	69.3847	87.9905	250.212	74.4339	81.8883	70.413	165.431	76.2797	191.898	93.4644
b0675	NC_000913.3	-	699574	700326	753	819	811	760	788	663	677	645	707	715	645	705	866	575	680	702	887	944	749	570	573	540	1617	1863	1974	1432	1329	1617	656	562	446	441	370	539	168.968	162.01	172.741	146.101	138.829	140.9	129.411	143.198	136.421	146.984	128.595
b0676	NC_000913.3	-	700374	701594	1221	692	661	560	919	895	925	1083	1350	1339	859	947	1213	256	291	229	921	1141	842	981	1090	871	1031	1016	1088	1178	1192	1400	963	1043	873	556	511	971	88.0451	81.4334	78.4962	105.081	115.577	118.725	134.004	168.629	157.556	120.721	106.528
b0677	NC_000913.3	-	701603	702751	1149	1066	803	475	351	305	324	347	375	354	245	346	396	225	258	265	795	1199	672	582	673	544	638	728	737	614	514	722	458	568	572	417	402	706	144.129	105.127	70.7538	42.6492	41.8545	44.1918	45.6263	49.7766	44.2643	36.5891	41.3606
b0678	NC_000913.3	-	702811	703611	801	1625	1375	697	422	347	386	323	302	294	377	478	365	201	241	209	1020	1796	1048	906	858	775	511	438	490	640	592	783	534	635	701	515	442	795	315.163	258.218	148.928	73.5535	68.3061	75.5217	60.9222	57.5027	52.7334	80.7635	81.9646
b0679	NC_000913.3	+	703944	705890	1947	4474	4557	2610	1754	1201	1069	720	765	1089	1166	1577	1365	1442	1677	1650	4070	5894	3325	1370	1671	3809	2689	3073	3789	4411	3391	4404	2131	2138	2109	1376	1178	2027	356.981	352.071	229.43	125.773	97.2611	86.0456	55.8691	59.9251	80.3587	102.763	111.249
b0680	NC_000913.3	+	706093	707757	1665	1299	1462	1645	2809	1988	2354	2344	2168	1735	1824	2000	2109	932	1021	1127	1956	1926	1612	1266	1354	886	2515	2351	2448	3792	2902	3955	1402	1317	1253	1849	1539	2355	121.202	132.084	169.094	235.538	188.263	221.569	212.691	198.591	149.712	187.982	164.986
b0681	NC_000913.3	+	708334	709740	1407	60	67	57	18	72	60	13	24	29	22	25	30	290	367	335	439	377	242	24	18	42	17	21	40	54	34	46	13	24	22	10	27	11	6.62478	7.16304	6.93357	1.78608	8.06865	6.68304	1.3959	2.60154	2.96125	2.68309	2.44049
b0682	NC_000913.3	+	709790	710116	327	71	54	74	21	54	40	18	30	42	40	44	92	38	32	41	51	54	48	26	34	20	19	18	24	22	16	43	23	38	39	31	68	36	33.7307	24.8406	38.7311	8.96592	26.038	19.1703	8.3163	13.9922	18.4532	20.9903	18.4814
b0683	NC_000913.3	-	710200	710646	447	3556	3334	3399	2185	1739	1713	1435	1773	1545	2041	2225	2292	1404	1479	1796	1803	1632	1523	1357	1032	1282	5002	5497	5948	2721	2280	2828	1128	1150	1076	1126	1002	1402	1235.86	1121.95	1301.43	682.445	613.415	600.574	485.009	604.943	496.583	783.505	683.68
b0684	NC_000913.3	-	710935	711465	531	860	981	963	1740	1420	1444	1266	1459	1259	1595	1828	2026	391	448	510	964	1022	841	1073	839	1117	2038	2236	2514	1024	989	1313	798	676	618	513	557	749	251.605	277.902	310.39	457.486	421.654	426.177	360.201	419.058	340.645	515.433	472.838
b0685	NC_000913.3	-	711605	711898	294	279	298	292	244	195	213	181	228	143	192	277	208	316	423	398	350	318	359	133	128	119	153	187	202	190	143	225	67	69	31	24	30	52	147.425	152.47	169.985	115.869	104.58	113.54	93.0115	118.277	69.8811	112.062	129.409
b0686	NC_000913.3	-	712038	712802	765	221	265	315	310	331	347	338	467	485	323	452	385	290	287	319	250	247	204	351	326	334	383	508	565	452	402	551	272	307	270	135	107	186	44.8792	52.1076	70.4734	56.5749	68.2227	71.0862	66.7514	93.1041	91.0859	72.4515	81.1536
b0687	NC_000913.3	+	712987	713532	546	788	869	821	778	830	722	768	1029	852	839	948	957	170	255	239	900	911	714	761	613	701	934	979	1065	875	949	1216	740	723	585	595	591	720	224.206	239.411	257.352	198.935	239.689	207.234	212.507	287.433	224.191	263.679	238.477
b0688	NC_000913.3	+	713558	715198	1641	3729	4231	4210	3141	2511	2679	3162	3018	2636	2804	3493	2754	1497	1866	1832	3756	3798	2834	3200	3158	2504	5358	5759	6296	6617	5982	7751	2818	2664	2422	2649	2362	3503	353.019	387.839	439.086	267.229	241.268	255.847	291.111	280.494	230.785	293.208	292.362
b0689	NC_000913.3	+	715412	715906	495	95	98	77	28	46	42	13	7	5	12	17	24	22	16	21	75	67	64	18	11	37	16	20	21	28	12	25	4	7	7	7	4	1	29.8149	29.7809	26.6233	7.89726	14.6526	13.2972	3.96774	2.15678	1.45123	4.15989	4.71709
b0691	NC_000913.3	-	715947	716597	651	28	12	6	3	16	32	2	3	2	2	7	7	118	125	103	14	10	24	8	2	15	6	1	1	2	0	0	0	0	2	0	2	1	6.68177	2.77279	1.57742	0.643374	3.87526	7.70346	0.464146	0.702836	0.441387	0.527175	1.47689
b0692	NC_000913.3	-	716946	718265	1320	108	119	140	66	81	96	45	39	52	35	63	62	218	242	308	84	99	71	59	86	56	133	119	139	119	118	155	65	81	69	70	66	92	12.7106	13.5609	18.1522	6.98061	9.6755	11.3976	5.15044	4.50614	5.65979	4.54988	6.55537
b0693	NC_000913.3	-	718262	720460	2199	20	26	31	15	69	57	15	16	39	18	19	37	92	125	132	29	38	25	19	29	46	8	9	14	21	22	36	12	20	16	15	14	18	1.41293	1.77854	2.41275	0.952334	4.9475	4.06225	1.03056	1.10971	2.54806	1.4046	1.18675
b0694	NC_000913.3	-	721056	721733	678	75	65	52	56	77	67	62	75	50	53	56	41	173	211	216	80	103	72	161	186	136	53	45	63	143	156	150	136	179	156	64	79	132	17.1849	14.4212	13.1265	11.5314	17.907	15.4868	13.8155	16.8712	10.5952	13.4138	11.3446
b0695	NC_000913.3	-	721730	724414	2685	328	389	462	399	470	466	646	566	457	346	486	377	1753	1928	2229	667	772	580	828	842	581	481	526	675	1014	986	996	700	961	745	798	670	1274	18.9777	21.7933	29.4492	20.7468	27.6004	27.1994	36.3491	32.1503	24.4536	22.1125	24.8612
b0696	NC_000913.3	-	724407	724979	573	29	54	40	39	39	48	54	44	23	36	46	41	96	100	103	77	89	68	77	63	41	67	61	129	107	71	44	38	58	43	66	46	88	7.86245	14.1761	11.9476	9.5024	10.7318	13.1282	14.2379	11.7115	5.76692	10.7809	11.0264
b0697	NC_000913.3	-	724988	727036	2049	90	112	83	47	106	119	106	89	92	51	37	50	267	334	295	82	102	89	106	79	77	201	221	1209	305	268	104	103	113	89	866	413	716	6.82363	8.22229	6.93286	3.20243	8.15692	9.10169	7.81573	6.62463	6.45085	4.27105	2.48022
b0698	NC_000913.3	-	727059	728732	1674	45	54	19	3	66	52	10	7	6	9	6	10	94	101	123	30	50	43	19	47	34	135	129	1472	65	67	21	29	60	28	1795	1202	1843	4.17611	4.85238	1.94256	0.250201	6.21657	4.86816	0.902506	0.637758	0.514952	0.922557	0.492296
b0699	NC_000913.3	+	729134	729340	207	34	159	370	1104	2268	2279	1727	1496	1825	632	1192	1927	1115	975	968	418	918	729	1858	5297	1338	304	198	192	379	901	656	2339	3977	4120	474	1144	991	25.5166	115.543	305.92	744.598	1727.57	1725.4	1260.46	1102.24	1266.67	523.905	790.927
b0700	NC_000913.3	+	729583	733776	4194	20	22	16	50	86	104	54	39	64	24	28	70	46	46	39	29	32	35	16	27	44	5	5	7	14	32	13	37	31	29	19	24	13	0.740826	0.789062	0.652932	1.66443	3.2332	3.88617	1.94523	1.41824	2.19241	0.981949	0.916981
b0702	NC_000913.3	+	733776	734102	327	7	2	1	6	7	8	3	2	3	0	5	14	6	8	9	0	8	1	2	0	6	0	2	2	0	4	6	1	3	1	1	2	2	3.32556	0.920024	0.523394	2.56169	3.3753	3.83406	1.38605	0.932816	1.31809	0	2.10016
b0703	NC_000913.3	+	734133	735653	1521	11	5	9	16	28	31	9	6	3	4	6	19	17	18	22	9	8	24	1	6	10	2	1	0	0	4	2	3	1	1	4	5	4	1.12351	0.49449	1.01272	1.46864	2.90263	3.19411	0.893961	0.601638	0.283376	0.45127	0.541817
b0704	NC_000913.3	+	735650	736219	570	6	5	9	19	36	42	20	1	10	11	10	26	3	7	8	3	7	15	5	8	15	4	6	8	5	9	4	5	7	6	6	4	6	1.63528	1.31951	2.70236	4.65374	9.95841	11.5476	5.30103	0.267571	2.52055	3.31149	2.40966
b0705	NC_000913.3	+	736825	737961	1137	0	0	0	3	5	5	0	0	0	0	0	0	0	0	0	0	1	1	0	0	2	2	0	0	0	1	0	0	0	0	1	0	0	0	0	0	0.36837	0.693381	0.68917	0	0	0	0	0
b0706	NC_000913.3	+	738092	738853	762	0	0	0	0	5	5	0	1	0	0	0	1	2	2	1	0	0	0	0	0	0	0	0	0	0	0	0	0	1	0	0	0	0	0	0	0	0	1.03461	1.02833	0	0.200151	0	0	0
b0707	NC_000913.3	+	739001	739510	510	300	194	145	124	187	200	266	333	108	203	322	137	9	8	16	306	488	253	1496	928	869	203	270	223	233	211	473	304	422	229	106	107	223	91.3831	57.2201	48.6602	33.9449	57.8141	61.4578	78.7983	99.5836	30.4246	68.3018	86.7194
b0708	NC_000913.3	+	739507	740925	1419	901	703	562	497	678	629	850	1063	480	562	855	626	320	383	387	786	1099	666	2786	1944	1369	566	574	559	795	699	1269	663	1086	589	459	375	619	98.6409	74.5229	67.7845	48.8987	75.3372	69.4681	90.4986	114.252	48.5993	67.961	82.7588
b0709	NC_000913.3	-	741075	742556	1482	39	33	34	50	124	108	43	54	46	46	54	58	147	183	195	87	98	97	91	65	73	30	35	24	79	52	80	38	63	31	41	51	74	4.08819	3.34952	3.92651	4.71026	13.1928	11.4207	4.38355	5.55724	4.45944	5.32618	5.00468
b0710	NC_000913.3	+	742827	743570	744	755	968	728	305	460	328	507	643	744	402	452	528	436	577	549	422	417	301	677	822	699	603	546	590	731	701	866	883	1106	1021	924	863	1538	157.648	195.713	167.469	57.2335	97.4871	69.0904	102.953	131.811	143.672	92.717	83.4442
b0711	NC_000913.3	+	743593	744249	657	511	635	489	256	385	433	601	678	682	292	473	468	372	461	378	342	401	234	841	1182	653	535	509	535	641	602	870	1105	1281	1111	751	733	1267	120.829	145.387	127.385	54.3999	92.3969	103.286	138.202	157.39	149.139	76.2647	98.8841
b0712	NC_000913.3	+	744243	745175	933	740	875	794	437	615	584	882	1096	1132	508	751	692	602	724	711	584	570	374	1270	1707	957	858	807	860	925	902	1299	1518	1742	1523	1067	1059	1826	123.215	141.073	145.652	65.3918	103.934	98.0953	142.821	179.161	174.315	93.4304	110.558
b0713	NC_000913.3	+	745165	745899	735	535	606	538	244	356	363	517	578	536	294	381	435	461	542	524	302	365	229	716	801	446	519	585	610	591	643	806	708	812	635	411	430	719	113.079	124.023	125.277	46.3475	76.3704	77.3992	106.269	119.937	104.773	68.6382	71.1981
b0714	NC_000913.3	+	745935	746726	792	374	382	296	107	157	198	212	237	196	100	142	122	294	446	415	204	232	190	246	222	199	147	169	148	198	228	246	168	218	131	129	125	150	73.3603	72.5529	63.9651	18.8618	31.2562	39.1793	40.4405	45.6391	35.5551	21.6661	24.626
b0715	NC_000913.3	-	746723	747769	1047	19	18	21	38	92	89	91	60	121	91	118	118	167	177	228	109	136	93	75	156	233	29	23	24	66	81	86	56	57	81	23	15	18	2.81917	2.58608	3.4328	5.06711	13.8549	13.3217	13.1311	8.74013	16.6039	14.9142	15.4798
b0716	NC_000913.3	-	747921	748982	1062	11	17	19	2	30	30	1	7	5	7	4	11	68	83	88	18	5	24	10	4	19	8	6	10	8	6	6	2	1	1	2	5	5	1.6091	2.40791	3.062	0.262923	4.45409	4.42704	0.142259	1.00528	0.67642	1.13104	0.517328
b0717	NC_000913.3	-	748979	749707	729	5	10	14	6	13	3	5	2	5	6	8	6	6	15	16	7	6	4	5	3	14	2	3	9	6	3	3	5	1	9	1	1	0	1.06551	2.06343	3.28683	1.14907	2.81176	0.644927	1.03621	0.418423	0.985402	1.41231	1.50728
b0718	NC_000913.3	-	749722	752169	2448	31	16	21	14	86	57	8	6	7	12	12	17	181	240	237	31	32	31	15	15	24	8	5	3	17	9	8	2	4	8	1	8	6	1.96727	0.983162	1.4682	0.798436	5.53923	3.64906	0.493724	0.373812	0.410826	0.841155	0.673287
b0719	NC_000913.3	-	752229	752795	567	33	32	12	9	21	21	1	2	0	2	5	3	37	42	46	33	16	14	2	3	9	1	2	6	2	2	3	3	1	4	3	2	0	9.0416	8.48953	3.62222	2.21607	5.83981	5.80435	0.266454	0.537973	0	0.605275	1.2112
b0720	NC_000913.3	-	753185	754468	1284	9830	6092	4914	7336	5002	4193	11285	6576	4443	16121	15775	5189	7525	9367	7434	7352	7663	4986	13115	7033	17970	6210	7393	8318	13958	9601	9121	3996	4587	4142	5320	5083	6125	1189.33	713.693	655.008	797.66	614.244	511.772	1327.83	781.107	497.144	2154.43	1687.47
b0721	NC_000913.3	+	755177	755566	390	9578	5991	4735	2679	1623	1392	2964	3097	2280	2957	2894	1099	1717	2219	2018	2380	2022	1424	1108	710	1851	3949	4869	4903	5439	3184	3325	227	326	170	367	388	376	3815.27	2310.74	2077.93	959.029	656.17	559.36	1148.2	1211.13	839.926	1301.05	1019.21
b0722	NC_000913.3	+	755560	755907	348	560	366	344	297	153	141	393	430	259	375	378	163	228	288	327	258	198	140	104	113	108	1020	1393	1428	716	457	408	43	76	44	42	60	77	249.99	158.204	169.182	119.152	69.3225	63.4975	170.616	188.453	106.928	184.909	149.191
b0723	NC_000913.3	+	755907	757673	1767	13237	10454	8931	7276	4699	3895	11186	6257	4302	10678	11431	3566	3345	4233	3452	8149	7566	4868	4299	4418	3336	14980	18480	20465	20928	13749	11065	3174	5065	3306	3494	3022	3739	1163.77	889.944	865.047	574.883	419.306	345.452	956.409	540.061	349.788	1036.95	888.543
b0724	NC_000913.3	+	757689	758405	717	8977	7110	6836	4004	2768	2236	5005	2627	2164	6790	7591	2103	1321	1535	1417	5064	4820	2867	3055	2616	3534	14805	17870	20943	13474	9420	7743	2166	3229	2403	2347	2193	2094	1945.03	1491.65	1631.77	779.648	608.708	488.731	1054.61	558.798	433.62	1625.01	1454.15
b0726	NC_000913.3	+	758706	761507	2802	18087	16897	13849	10263	12144	8030	31261	19997	9331	31770	36320	9656	1187	1364	1195	16735	15167	9557	17133	11813	17881	19342	20704	24026	38471	29678	28258	11452	14351	11829	14717	13239	13199	1002.8	907.106	845.915	511.363	683.37	449.122	1685.54	1088.45	478.444	1945.61	1780.36
b0727	NC_000913.3	+	761522	762739	1218	17622	17061	16106	9815	12636	6855	33362	18814	7398	31861	36041	8033	1495	1549	1423	13760	13677	8621	15419	10283	18832	16699	17814	19771	44389	36082	34188	11396	13351	12042	11623	10477	9559	2247.62	2107.05	2263.17	1125.04	1635.78	882.018	4138.19	2355.85	872.646	4488.68	4064.25
b0728	NC_000913.3	+	763014	764180	1167	15845	14309	11080	6877	13296	5078	32069	18642	7037	33472	38212	7346	979	1039	762	11586	11566	6860	15568	8877	19361	14456	14935	16637	37682	30031	28234	9754	12443	10933	11235	11296	9199	2109.29	1844.4	1624.97	822.719	1796.44	681.929	4151.64	2436.32	866.338	4921.72	4497.38
b0729	NC_000913.3	+	764180	765049	870	10622	10044	9866	5842	9829	4035	21460	13023	4849	23551	26372	5407	980	926	748	7884	8435	4912	10466	5868	12409	10287	11065	12086	27686	22144	20930	7010	9214	7968	9058	8990	6544	1896.71	1736.62	1940.88	937.488	1781.36	726.844	3726.63	2283	800.763	4645.11	4163.46
b0730	NC_000913.3	-	765153	765875	723	122	138	108	174	188	209	144	196	225	133	128	340	357	345	465	105	120	101	177	204	172	96	97	88	182	204	253	217	203	214	121	105	183	26.2142	28.7116	25.5659	33.5996	40.9998	45.3028	30.0905	41.3458	44.7111	31.566	24.3166
b0731	NC_000913.3	+	765984	767960	1977	23	39	34	21	99	106	17	13	7	14	11	12	144	185	231	38	35	34	24	14	45	13	10	17	12	11	20	13	11	10	11	22	26	1.80732	2.96739	2.94339	1.48298	7.8957	8.40265	1.29912	1.00288	0.508701	1.21514	0.764217
b0732	NC_000913.3	+	767978	770611	2634	221	255	277	206	291	255	195	166	224	155	182	303	506	560	632	262	278	254	168	211	206	165	162	202	306	313	389	157	187	162	138	131	146	13.0344	14.5627	17.9987	10.9188	17.4197	15.172	11.1847	9.61183	12.2181	10.0977	9.49044
b0733	NC_000913.3	+	771458	773026	1569	1943	4908	6672	15584	17109	19305	12038	14543	22622	9332	12629	23737	2836	3314	3320	12764	16538	8998	18874	27419	29247	14481	11808	12197	21920	27387	37035	28228	26901	27084	18637	19163	25911	192.382	470.542	727.795	1386.69	1719.35	1928.25	1159.14	1413.66	2071.47	1020.61	1105.55
b0734	NC_000913.3	+	773042	774181	1140	2551	4412	4630	7653	7205	8862	6196	6632	12970	3979	5535	10702	1642	1906	1997	5413	6920	3931	7008	14232	15875	8219	7047	6716	8429	10377	15797	12587	11603	12432	8190	8954	9016	347.632	582.167	695.108	937.239	996.532	1218.27	821.13	887.265	1634.58	598.929	666.873
b0735	NC_000913.3	+	774309	774602	294	324	563	543	452	480	660	414	411	594	264	390	600	125	159	168	363	423	270	409	765	602	675	615	644	472	500	776	657	668	647	415	859	514	171.203	288.057	316.103	214.642	257.428	351.814	212.745	213.21	290.275	154.086	182.2
b0736	NC_000913.3	+	774752	775156	405	694	808	772	770	678	612	447	569	394	588	710	828	195	237	227	663	599	594	295	236	312	601	623	759	427	353	387	196	153	148	154	202	192	266.207	300.105	326.241	265.436	263.959	236.817	166.747	214.275	139.769	249.131	240.788
b0737	NC_000913.3	+	775153	775845	693	1150	1315	1251	908	662	675	658	725	419	607	684	724	753	809	1005	945	902	929	445	309	356	1168	1372	1505	518	483	511	271	298	199	302	275	402	257.798	285.436	308.959	182.926	150.622	152.647	143.449	159.558	86.8664	150.301	135.567
b0738	NC_000913.3	+	775849	776277	429	413	512	502	405	279	282	390	326	248	286	322	279	313	406	433	358	327	319	192	173	137	367	340	472	307	188	361	149	176	132	125	148	200	149.557	179.527	200.273	131.802	102.544	103.017	137.345	115.897	83.0549	114.397	103.093
b0739	NC_000913.3	+	776342	777607	1266	3268	4023	3827	1656	1345	1384	1553	1353	1283	1194	1591	1535	3158	3724	4022	2736	2524	2656	1075	777	743	1553	1777	2023	1882	1606	1849	1020	1228	933	1226	1098	1260	401.017	478.006	517.37	182.621	167.514	171.324	185.329	162.996	145.601	161.837	172.61
b0740	NC_000913.3	+	777740	779032	1293	5585	7197	6539	2901	2467	2587	3613	3601	2822	2695	3407	2842	4871	5748	6445	4407	4481	3963	3069	2788	1651	7405	8597	9845	5311	4577	5841	2738	3162	2394	3378	2955	4568	671.026	837.278	865.544	313.237	300.838	313.556	422.158	424.755	313.566	357.657	361.913
b0741	NC_000913.3	+	779067	779588	522	11329	14270	11604	2027	2719	1862	3260	2951	2406	3234	4367	2217	1329	1636	1765	3925	4031	3465	4107	3616	3121	4717	4964	5551	6920	5507	6680	3736	4039	3706	3912	3336	5067	3371.6	4112.16	3804.64	542.134	821.298	559.019	943.523	862.208	662.21	1063.1	1149.06
b0742	NC_000913.3	+	779598	780389	792	4798	5288	4657	1185	1461	1210	2260	2049	1855	1714	2191	1386	1277	1569	1680	2600	2589	2176	2169	1808	1265	2372	2494	2720	3579	2950	3467	1972	2235	1980	2141	1829	2383	941.13	1004.35	1006.37	208.889	290.862	239.429	431.111	394.576	336.504	371.357	379.969
b0743	NC_000913.3	+	780554	780629	76	183	276	293	399	310	389	263	321	228	255	322	370	130	133	229	903	916	1254	246	202	137	237	206	254	345	254	337	154	167	120	80	109	149	374.069	546.276	659.827	732.964	643.147	802.145	522.814	644.177	431.015	575.748	581.933
b0744	NC_000913.3	+	780765	780840	76	10	39	30	40	50	38	25	48	18	26	31	29	167	122	253	166	177	229	17	11	19	23	17	28	33	21	47	10	30	15	8	10	8	20.4409	77.1912	67.5591	73.4801	103.733	78.3587	49.6972	96.3255	34.0275	58.7038	56.0246
b0745	NC_000913.3	+	780843	780918	76	3	15	6	5	5	4	4	7	2	8	3	7	67	62	116	35	39	60	9	5	5	7	5	8	7	7	6	10	6	10	4	5	9	6.13228	29.6889	13.5118	9.18501	10.3733	8.24828	7.95155	14.0475	3.78083	18.0627	5.42174
b0746	NC_000913.3	+	781068	781143	76	19	16	19	25	31	37	23	44	18	32	46	27	104	67	154	90	71	111	19	20	9	30	23	20	35	21	33	12	21	12	6	12	6	38.8378	31.6682	42.7874	45.9251	64.3147	76.2966	45.7214	88.2984	34.0275	72.2508	83.1333
b0747	NC_000913.3	+	781147	781222	76	3	6	2	8	2	4	2	2	2	5	3	5	8	5	15	13	7	22	4	1	0	1	1	4	3	3	6	1	1	0	0	0	0	6.13228	11.8756	4.50394	14.696	4.14934	8.24828	3.97577	4.01356	3.78083	11.2892	5.42174
b0748	NC_000913.3	+	781369	781444	76	73	144	128	290	165	221	111	139	97	119	158	169	22	10	41	244	231	411	107	58	80	104	74	99	146	103	144	31	23	29	36	35	32	149.219	285.014	288.252	532.731	342.32	455.718	220.656	278.943	183.37	268.683	285.545
b0749	NC_000913.3	+	781577	781652	76	3	3	3	14	13	3	11	4	5	6	2	3	4	1	2	14	4	33	4	7	1	4	3	6	2	8	2	2	1	0	0	4	0	6.13228	5.93778	6.75591	25.718	26.9707	6.18621	21.8668	8.02712	9.45208	13.547	3.61449
b0750	NC_000913.3	+	782085	783128	1044	96	148	117	420	350	395	239	251	200	265	422	545	475	484	501	470	572	764	256	217	259	140	133	142	225	188	313	185	185	176	121	84	182	14.2852	21.3245	19.1806	56.1658	52.8603	59.2944	34.5862	36.668	27.5233	43.5563	55.5191
b0751	NC_000913.3	+	783166	783885	720	257	289	232	334	319	330	298	267	270	357	533	373	524	523	588	641	657	680	574	504	442	361	359	389	359	365	554	356	470	328	449	421	711	55.4517	60.3785	55.1482	64.7646	69.8587	71.8288	62.5301	56.5578	53.8768	85.0828	101.678
b0752	NC_000913.3	-	783882	784823	942	231	201	183	127	175	187	322	420	186	156	268	217	139	152	163	173	241	149	1027	627	404	176	180	164	254	252	368	221	348	244	210	226	360	38.0957	32.0968	33.2488	18.8225	29.292	31.1106	51.6429	68.0005	28.3683	28.4171	39.0764
b0753	NC_000913.3	-	784937	785317	381	1247	1375	1374	959	1206	1662	4756	4395	2206	1897	3229	1504	136	187	117	1194	1966	1101	19667	9856	2178	2972	3630	3591	1916	2094	2679	2800	4517	3649	4872	5085	7899	508.459	542.868	617.217	351.412	499.097	683.633	1885.92	1759.33	831.862	854.375	1164.06
b0754	NC_000913.3	+	785633	786685	1053	3395	3093	2772	1418	1956	1870	2964	3048	3491	2485	2770	2604	1807	2369	2278	1941	2057	1452	4437	4593	4947	3146	3375	3447	6339	5979	8890	5720	5783	5570	2020	1963	3403	500.871	441.843	450.548	188.006	292.889	278.311	425.261	441.469	476.313	404.953	361.312
b0755	NC_000913.3	-	786843	787595	753	3890	4374	3777	3670	3452	3437	3586	2999	3065	3853	5005	3565	760	909	802	4052	5075	3063	7670	6808	5454	3993	3946	3811	4581	4216	4788	5935	7755	6737	8946	6740	15301	802.545	873.777	858.476	680.447	722.833	715.322	719.483	607.428	584.799	878.032	912.935
b0756	NC_000913.3	-	787797	788837	1041	1219	1431	1245	1327	1209	1249	1102	1480	1665	1089	1224	1208	736	891	887	1993	2240	1409	1442	1543	1554	789	705	768	1855	1655	2332	1394	1590	1304	1093	1063	1855	181.915	206.779	204.689	177.969	183.121	188.031	159.932	216.833	229.792	179.508	161.496
b0757	NC_000913.3	-	788831	789979	1149	485	539	424	1398	1216	1214	929	998	1474	720	856	1004	149	170	180	1195	1317	762	778	755	1841	417	390	482	814	868	1285	868	745	895	366	372	426	65.5747	70.5644	63.1571	169.868	166.869	165.583	122.152	132.472	184.31	107.527	102.326
b0758	NC_000913.3	-	789983	791029	1047	305	290	289	886	1011	1013	872	783	1212	631	794	730	234	275	254	893	972	551	539	590	1453	335	314	337	560	733	866	739	681	728	228	220	360	45.2551	41.6647	47.2419	118.144	152.253	151.628	125.827	114.059	166.313	103.416	104.161
b0759	NC_000913.3	-	791039	792055	1017	231	274	272	1346	1305	1359	973	840	1254	818	929	1136	546	686	612	1237	1418	924	788	777	2136	448	500	547	754	945	1075	995	807	1050	408	377	533	35.2863	40.5272	45.7746	184.777	202.326	209.419	144.543	125.971	177.153	138.019	125.466
b0760	NC_000913.3	-	792316	793788	1473	251	237	205	189	222	229	199	244	255	199	201	240	978	1135	1191	244	220	233	255	264	327	242	310	268	304	272	424	187	204	242	145	143	223	26.4719	24.2026	23.8192	17.9136	23.7636	24.3641	20.4106	25.2639	24.8719	23.1823	18.7423
b0761	NC_000913.3	-	793856	794644	789	241	285	252	292	307	244	306	362	369	263	319	358	227	228	255	303	339	227	371	383	453	258	290	292	569	524	741	324	278	302	166	165	256	47.452	54.3356	54.6638	51.6689	61.3513	48.4652	58.5935	69.9754	67.1924	57.1985	55.5321
b0762	NC_000913.3	+	794773	794922	150	119	103	158	171	247	187	125	131	126	177	197	174	85	91	70	107	160	133	154	122	152	104	117	117	120	134	131	132	143	168	164	187	158	123.245	103.291	180.278	159.158	259.638	195.374	125.9	133.197	120.684	202.483	180.387
b0763	NC_000913.3	+	795089	795862	774	288	274	243	381	379	375	381	295	346	278	341	335	430	494	531	396	451	331	179	155	358	249	279	315	572	469	423	160	108	139	94	106	120	57.8051	53.2508	53.7331	68.7238	77.2077	75.9289	74.3686	58.1292	64.2253	61.6325	60.5124
b0764	NC_000913.3	+	795862	796551	690	177	201	187	169	213	172	180	175	218	154	175	188	239	285	326	252	257	210	133	148	168	188	219	215	289	283	260	159	143	137	102	90	132	39.851	43.8191	46.3841	34.1949	48.6735	39.0658	39.412	38.6814	45.3919	38.2981	34.8353
b0765	NC_000913.3	+	796554	797612	1059	325	364	328	363	392	335	305	313	318	272	278	272	609	727	771	524	553	401	204	214	274	480	493	529	601	425	509	262	214	212	285	206	294	47.6762	51.7038	53.0095	47.8557	58.365	49.5754	43.512	45.0777	43.1422	44.0737	36.0562
b0766	NC_000913.3	-	797613	798431	819	121	181	204	241	215	208	161	220	166	163	218	214	120	171	190	189	209	216	131	95	115	237	218	249	313	249	301	75	90	62	67	66	131	22.9518	33.2439	42.6307	41.0825	41.392	39.8012	29.6994	40.9687	29.1202	34.1515	36.5598
b0767	NC_000913.3	+	798586	799581	996	1203	1148	750	734	603	617	771	663	607	762	1070	665	421	525	564	1532	1917	1092	3753	3450	2095	1985	2384	2423	2459	2111	2375	1619	2004	1921	1701	1467	3415	187.638	173.38	128.878	102.887	95.4597	97.0829	116.95	101.524	87.5589	131.281	147.555
b0768	NC_000913.3	-	799622	800575	954	14	27	15	10	55	57	5	9	6	7	9	6	69	103	114	10	14	15	8	10	12	2	2	5	6	10	20	5	6	8	5	10	1	2.27979	4.25728	2.69103	1.46344	9.09027	9.36361	0.791821	1.43882	0.903595	1.25909	1.29576
b0769	NC_000913.3	+	800759	801811	1053	4	3	3	2	30	34	0	2	3	3	0	2	66	103	105	10	14	13	0	1	12	1	1	1	2	1	0	1	4	1	0	4	0	0.590128	0.428558	0.487606	0.26517	4.49216	5.0602	0	0.289678	0.409321	0.488876	0
b0770	NC_000913.3	+	801887	803320	1434	9	10	14	4	41	47	4	3	4	6	5	16	192	233	281	12	22	26	2	2	27	2	0	6	3	1	7	4	6	5	1	0	2	0.975008	1.04898	1.67092	0.389434	4.50814	5.13648	0.421421	0.31907	0.400758	0.717973	0.478907
b0771	NC_000913.3	+	803503	805764	2262	53	48	52	48	128	119	27	32	42	21	31	49	752	873	908	70	77	93	29	26	67	23	21	25	33	35	40	35	22	24	17	14	19	3.63997	3.19202	3.93448	2.96259	8.92236	8.24463	1.80334	2.1576	2.66764	1.59306	1.88235
b0772	NC_000913.3	-	805998	807281	1284	504	657	718	816	506	558	637	605	462	451	583	570	621	896	840	1011	949	832	568	535	508	1098	1342	1470	951	851	1380	448	502	373	881	617	1159	60.979	76.9692	95.7052	88.7255	62.1366	68.1061	74.9514	71.8628	51.6949	60.2723	62.364
b0773	NC_000913.3	-	807433	807909	477	282	275	274	460	511	438	659	418	351	516	754	325	109	112	144	617	840	506	1017	909	478	591	527	521	1007	956	853	615	861	744	827	662	964	91.8428	86.7223	98.3124	134.637	168.914	143.904	208.724	133.651	105.721	185.625	217.112
b0774	NC_000913.3	-	807968	809257	1290	18	17	38	80	235	172	294	594	574	240	225	237	174	163	212	39	59	105	58	163	67	47	62	63	74	79	124	87	66	62	92	94	323	2.16769	1.98233	5.04162	8.65812	28.7237	20.8956	34.4321	70.228	63.9283	31.9248	23.9565
b0775	NC_000913.3	+	809344	810384	1041	10	13	31	38	124	76	111	213	238	79	100	112	55	86	76	25	41	73	30	96	51	16	38	14	26	32	67	54	34	47	145	137	395	1.49233	1.87849	5.09668	5.09632	18.7816	11.4414	16.1093	31.2063	32.8471	13.0221	13.1941
b0776	NC_000913.3	+	810381	811535	1155	12	24	37	26	76	77	55	89	82	64	46	62	107	108	145	24	21	67	19	50	50	30	36	43	22	36	38	34	36	33	103	81	203	1.61404	3.12569	5.48272	3.14279	10.3751	10.4478	7.19426	11.7523	10.2001	9.50833	5.47024
b0777	NC_000913.3	+	811522	812277	756	16	2	17	10	29	26	22	35	44	20	27	11	43	57	64	15	22	24	17	9	22	27	25	22	12	21	29	13	11	19	25	20	61	3.28786	0.397947	3.84861	1.84672	6.04837	5.38975	4.39649	7.0609	8.36184	4.53957	4.90538
b0778	NC_000913.3	+	812270	812947	678	11	19	20	13	22	16	28	27	28	18	31	13	20	22	26	11	13	22	9	12	35	10	9	13	23	14	34	20	8	15	40	37	60	2.52045	4.21542	5.04866	2.67693	5.11629	3.69834	6.23927	6.07362	5.93334	4.55563	6.28004
b0779	NC_000913.3	+	813526	815547	2022	3804	4297	4295	11400	9273	9089	3293	3682	4230	4009	5739	5351	3684	4382	4502	6470	6425	5214	4853	4572	2176	3311	3053	3108	4079	4070	6092	3225	3788	3190	3348	2890	5454	292.263	319.669	363.545	787.131	723.105	704.453	246.046	277.726	300.559	340.221	389.839
b0780	NC_000913.3	-	815739	816647	909	378	449	455	337	385	350	359	451	337	390	457	435	502	562	580	332	363	303	255	282	201	395	398	396	436	365	493	280	262	213	240	216	336	64.6015	74.3018	85.669	51.7594	66.782	60.3422	59.6672	75.6704	53.2644	73.6219	69.0531
b0781	NC_000913.3	+	817044	818033	990	1222	1340	1355	1574	1529	1913	1200	1470	2204	1754	2165	3147	883	1101	1148	1790	2456	1515	1078	1065	1045	1426	1165	1295	1856	2193	1655	973	564	608	356	375	485	191.757	203.604	234.25	221.969	243.52	302.829	183.127	226.462	319.851	304.019	300.368
b0782	NC_000913.3	+	818055	818567	513	728	855	689	581	343	437	238	210	211	524	660	390	170	231	186	457	669	376	534	676	136	423	403	448	714	758	829	333	247	308	135	137	285	220.459	250.706	229.868	158.118	105.424	133.5	70.0914	62.4332	59.093	175.275	176.708
b0783	NC_000913.3	+	818570	819055	486	383	423	429	292	148	193	114	99	95	235	275	197	99	139	121	295	415	239	268	339	86	361	416	417	509	477	540	227	164	183	108	114	205	122.427	130.924	151.077	83.8822	48.0162	62.2355	35.4384	31.0679	28.084	82.9732	77.719
b0784	NC_000913.3	+	819048	819293	246	15	22	13	14	7	3	13	6	4	7	11	11	9	11	18	13	27	15	16	20	7	22	28	31	51	22	43	18	13	18	0	6	9	9.47263	13.4525	9.0445	7.94541	4.48668	1.91119	7.98387	3.71989	2.33612	4.8828	6.1417
b0785	NC_000913.3	+	819295	819747	453	555	592	612	301	174	214	102	116	116	247	318	159	122	138	126	327	390	250	306	339	98	511	599	545	487	428	533	217	188	162	152	159	296	190.331	196.58	231.222	92.7666	60.5638	74.0342	34.0179	39.0547	36.7901	93.5632	96.4183
b0786	NC_000913.3	+	819884	820588	705	2624	2801	2745	684	932	900	973	1011	1094	971	1442	1206	740	855	709	980	1323	780	3052	3253	3246	813	844	947	1834	2092	3123	1885	2603	2412	1817	2003	2701	578.215	597.641	666.392	135.454	208.444	200.065	208.511	218.714	222.946	236.339	280.936
b0787	NC_000913.3	+	820793	821506	714	47	38	31	24	47	42	14	15	19	15	31	16	161	146	182	54	73	72	81	45	91	11	23	28	23	36	43	11	20	19	8	9	25	10.2262	8.00575	7.43087	4.69285	10.3792	9.21867	2.96234	3.2041	3.82319	3.60495	5.9634
b0788	NC_000913.3	-	821542	822498	957	122	93	73	39	76	92	88	95	38	58	64	35	57	63	86	108	146	84	456	295	154	54	61	57	88	100	148	102	150	98	108	98	132	19.8044	14.618	13.0553	5.68953	12.5217	15.0658	13.8924	15.14	5.70483	10.3997	9.18541
b0789	NC_000913.3	-	822498	823739	1242	259	214	146	103	118	130	256	210	82	120	182	73	76	84	103	296	379	180	978	816	325	259	297	290	268	249	321	249	426	360	244	278	461	32.3961	25.9184	20.1191	11.5781	14.9804	16.4036	31.1404	25.7876	9.48556	16.5793	20.1271
b0790	NC_000913.3	-	823736	824497	762	239	232	142	80	131	128	204	193	77	138	190	95	54	56	70	275	401	214	937	680	333	302	314	394	189	161	223	229	365	278	293	308	484	48.7256	45.7983	31.894	14.6575	27.1068	26.3252	40.4465	38.6292	14.518	31.0764	34.2475
b0791	NC_000913.3	+	824630	825040	411	696	798	831	747	1399	1117	737	870	1697	980	1102	1905	2779	3213	3126	1244	1506	925	1283	991	1884	700	622	732	1584	1581	2116	2299	2222	1959	1703	1673	1601	263.076	292.064	346.047	253.748	536.708	425.92	270.914	322.843	593.213	409.157	368.273
b0792	NC_000913.3	-	825002	826108	1107	103	75	97	48	95	77	90	134	88	50	142	71	86	119	99	103	135	97	464	324	211	65	60	59	113	118	191	117	154	133	152	153	203	14.4545	10.1913	14.9969	6.05365	13.5313	10.9008	12.2829	18.4617	11.421	7.75048	17.6186
b0793	NC_000913.3	-	826119	827252	1134	102	90	86	39	83	108	131	128	97	81	104	82	224	310	284	116	112	89	483	343	198	74	50	66	97	82	134	133	156	138	94	114	242	13.9734	11.9384	12.9796	4.80148	11.5406	14.9255	17.4527	17.2151	12.2894	12.2568	12.5965
b0794	NC_000913.3	-	827245	828981	1737	298	247	227	187	238	240	417	382	340	250	403	221	968	1072	1239	314	400	294	1290	1098	725	287	236	303	469	501	770	410	418	384	275	269	645	26.6521	21.3902	22.3667	15.0302	21.6043	21.6535	36.2695	33.5411	28.1222	24.6971	31.8666
b0795	NC_000913.3	-	828974	829972	999	171	97	121	95	129	115	246	187	161	178	249	145	433	522	631	243	266	173	705	624	583	115	135	104	172	194	318	157	190	195	199	236	477	26.5916	14.6057	20.7298	13.2764	20.3604	18.0405	37.2027	28.5489	23.1543	30.5746	34.2345
b0796	NC_000913.3	-	829972	830643	672	61	64	57	42	61	60	160	97	80	53	119	64	362	519	587	139	139	139	239	179	316	140	203	191	92	70	138	57	57	44	81	51	102	14.1018	14.3261	14.5172	8.72576	14.3127	13.9926	35.9713	22.0149	17.1038	13.5336	24.3225
b0797	NC_000913.3	+	830872	832236	1365	992	1082	956	2921	1694	2302	4044	2796	2067	1642	2069	1912	1316	1521	1537	1029	1112	1731	1639	1011	1064	459	497	467	291	286	488	256	241	184	201	207	281	112.9	119.237	119.868	298.76	195.678	264.295	447.594	312.405	217.56	206.418	208.189
b0798	NC_000913.3	-	832468	832950	483	103	100	124	156	220	214	134	189	248	155	143	165	43	85	51	123	139	112	161	136	355	168	165	146	137	205	343	147	133	133	99	116	97	33.1287	31.1437	43.9391	45.0921	71.8187	69.4358	41.9144	59.6799	73.7693	55.0669	40.6649
b0799	NC_000913.3	+	833070	835220	2151	1776	2151	2188	4293	4865	4094	3422	3916	4569	3060	3831	3804	2061	2331	2483	3463	3150	2576	1522	1555	2137	1531	1571	1538	1616	1647	2653	2107	2129	2009	602	518	770	128.268	150.424	174.094	278.64	356.619	298.28	240.35	277.662	305.177	244.111	244.626
b0800	NC_000913.3	+	835248	836210	963	1395	1639	1463	2070	1893	1825	988	942	1433	1351	1568	1833	688	854	838	1307	1443	995	1218	1194	1660	702	611	576	953	885	1265	1058	961	1019	662	660	1253	225.041	256.017	260.013	300.101	309.946	296.998	155.002	149.189	213.792	240.733	223.64
b0801	NC_000913.3	+	836351	837436	1086	866	899	704	601	717	615	701	644	684	780	1005	672	651	810	727	607	573	417	809	815	1143	757	901	1036	966	959	1151	700	844	850	601	476	738	123.88	124.522	110.948	77.2624	104.1	88.7488	97.52	90.4419	90.4893	123.245	127.106
b0802	NC_000913.3	-	837665	837925	261	228	237	241	215	264	262	568	455	342	268	444	411	908	895	1380	288	415	453	384	359	260	448	509	449	131	176	161	146	293	233	305	327	401	135.709	136.592	158.035	115.006	159.487	157.318	328.786	265.879	188.259	176.198	233.654
b0803	NC_000913.3	-	838190	838456	267	95	109	108	64	116	113	77	99	76	95	179	102	32	45	52	134	161	103	353	340	268	70	54	64	123	118	154	203	292	203	245	316	318	55.2748	61.409	69.2291	33.4651	68.5029	66.3261	43.5697	56.5506	40.8953	61.0546	92.0815
b0804	NC_000913.3	-	838530	839207	678	28	66	55	4	26	20	26	27	25	28	38	20	20	13	25	10	20	24	27	21	16	32	39	38	48	37	23	22	20	17	39	18	95	6.41568	14.643	13.8838	0.823671	6.04653	4.62293	5.79361	6.07362	5.29762	7.08654	7.69812
b0805	NC_000913.3	-	839249	841531	2283	246	515	508	45	70	57	64	26	37	144	129	54	111	124	218	79	58	211	49	33	41	234	283	265	143	54	28	42	42	38	186	53	305	16.7396	33.9327	38.0833	2.75188	4.83453	3.91278	4.23525	1.73692	2.32845	10.8234	7.76094
b0806	NC_000913.3	-	841796	842056	261	45	83	72	52	99	99	135	172	159	86	131	109	11	18	12	89	134	60	553	464	196	76	69	68	218	264	359	466	575	539	479	682	725	26.7847	47.8359	47.2137	27.8155	59.8077	59.4445	78.1445	100.508	87.5241	56.5411	68.9384
b0807	NC_000913.3	+	842332	843258	927	125	205	222	281	231	229	292	273	195	199	272	254	1204	1341	1473	427	415	470	232	245	214	100	78	113	189	225	292	154	208	160	128	143	187	20.9481	33.2653	40.9873	42.3204	39.2911	38.7144	47.5892	44.9155	30.2222	36.8366	40.3014
b0808	NC_000913.3	-	843255	845480	2226	239	222	237	159	235	219	321	416	228	247	344	180	214	242	279	295	417	246	1340	1001	332	264	247	253	339	309	471	419	631	496	559	664	1019	16.6797	15.0018	18.2221	9.9723	16.6458	15.4183	21.7864	28.5024	14.7157	19.0405	21.2258
b0809	NC_000913.3	-	845741	846463	723	1062	1617	1717	571	456	396	697	570	389	650	955	369	376	399	314	863	746	506	441	440	439	3653	4375	5197	2663	2287	2224	742	880	610	694	575	783	228.192	336.425	406.451	110.261	99.4463	85.8369	145.646	120.24	77.3005	154.27	181.424
b0810	NC_000913.3	-	846460	847119	660	597	804	884	332	270	272	383	331	252	496	596	281	264	360	283	461	396	256	268	264	322	1274	1564	1832	1092	981	965	468	545	386	414	393	436	140.522	183.244	229.237	70.2292	64.5033	64.5865	87.6719	76.4888	54.8564	128.957	124.032
b0811	NC_000913.3	-	847258	848004	747	2795	3783	3787	2092	1862	1443	1800	1656	1551	4105	4810	1971	576	738	629	2135	2095	1148	1747	1781	3340	4702	5821	6361	6672	5987	5685	2381	2868	2453	2377	2005	2688	581.267	761.785	867.663	390.989	393.026	302.735	364.047	338.106	298.306	942.972	884.413
b0812	NC_000913.3	-	848408	848911	504	14425	11857	7512	8163	10636	10286	15464	14918	9614	14408	24041	9636	556	815	572	11798	20908	10600	81552	94108	45874	4519	3951	4081	8849	10853	16439	38114	59123	53657	54244	56390	87666	4446.31	3538.84	2550.95	2261.22	3327.44	3198.4	4635.5	4514.33	2740.59	4905.45	6551.68
b0813	NC_000913.3	-	849210	850097	888	157	245	226	182	203	176	184	251	138	125	166	144	223	262	247	178	180	159	161	121	106	95	99	121	93	94	161	107	102	65	93	87	115	27.4664	41.5021	43.5584	28.6142	36.045	31.0611	31.3048	43.1096	22.3273	24.1548	25.6759
b0814	NC_000913.3	+	850450	850965	516	12383	11577	7734	7918	8523	8359	15918	18854	14754	9043	12030	8722	5487	5953	7256	10519	13523	11422	29654	19103	6561	13431	14637	14941	8959	9295	12042	12112	16060	13760	14921	14593	19974	3728.13	3374.92	2565.26	2142.34	2604.38	2538.76	4660.63	5572.72	4108	3007.25	3202.19
b0815	NC_000913.3	-	851014	852597	1584	298	411	497	338	283	285	208	183	104	265	278	232	1298	1582	1325	583	534	629	193	165	266	182	213	312	238	208	218	84	110	78	81	98	74	29.2264	39.0304	53.7004	29.791	28.1704	28.1972	19.8387	17.6201	9.43298	28.7076	24.1057
b0817	NC_000913.3	+	853183	853650	468	360	345	416	403	425	463	467	554	500	389	467	480	565	666	621	242	257	195	309	286	315	380	360	357	538	508	539	251	232	250	298	247	289	119.501	110.889	152.133	120.222	143.188	155.043	150.757	180.542	153.495	142.63	137.057
b0818	NC_000913.3	+	853647	854765	1119	366	418	477	404	440	417	454	474	447	366	400	494	1190	1466	1369	378	312	337	298	228	218	471	408	432	466	331	486	191	229	128	194	157	214	50.8119	56.1905	72.9566	50.4051	61.999	58.4014	61.2959	64.6044	57.3916	56.1251	49.0976
b0819	NC_000913.3	-	854824	855744	921	1545	1982	2526	2242	1616	1973	2376	2518	1813	1624	2107	2415	2376	2331	2996	1729	1868	1925	2538	1839	1204	3791	4186	4380	1607	1476	1980	1282	1196	1293	1743	1835	1868	260.605	323.713	469.407	339.859	276.658	335.726	389.755	416.975	282.819	302.575	314.221
b0820	NC_000913.3	+	855963	857555	1593	1263	1406	1469	2161	1582	1683	1276	1386	849	840	1065	926	2959	3374	3728	1846	1616	1839	1069	839	634	2096	2407	2516	1412	1071	2048	888	984	639	1337	1080	2076	123.169	132.766	157.827	189.392	156.586	165.571	121.015	132.697	76.5707	90.4835	91.8258
b0821	NC_000913.3	-	857796	859061	1266	49	54	45	695	344	423	288	242	153	201	369	297	422	557	481	593	528	522	403	167	196	64	61	72	73	79	95	143	191	128	287	184	529	6.0128	6.41618	6.08352	76.6434	42.8437	52.3629	34.3688	29.1538	17.3632	27.2438	40.0335
b0822	NC_000913.3	-	859213	860028	816	82	97	93	330	144	202	202	249	172	162	235	204	155	184	239	170	140	210	186	110	122	147	154	179	82	98	141	78	84	47	106	93	109	15.6113	17.8813	19.506	56.4608	27.825	38.7952	37.3996	46.5396	30.2837	34.0668	39.5556
b0823	NC_000913.3	-	860174	862606	2433	56	65	108	120	136	167	76	123	190	73	94	185	122	124	147	114	157	95	100	157	194	51	56	48	72	73	125	111	122	122	83	95	109	3.5757	4.01872	7.59728	6.88593	8.81372	10.757	4.71929	7.71039	11.2197	5.14857	5.3066
b0824	NC_000913.3	-	862612	863511	900	2	1	0	10	35	48	6	13	25	5	12	21	7	11	15	19	29	17	12	17	42	7	0	5	7	8	14	11	5	4	3	3	5	0.345225	0.167138	0	1.55125	6.1318	8.35826	1.0072	2.203	3.99088	0.953309	1.83134
b0825	NC_000913.3	+	863642	864304	663	42	29	23	93	163	162	141	107	242	83	110	237	59	95	83	88	120	70	148	137	246	87	63	85	65	82	80	133	123	129	147	143	171	9.84125	6.57963	5.93732	19.5836	38.7647	38.2929	32.13	24.6141	52.4412	21.4818	22.7882
b0826	NC_000913.3	-	864380	865129	750	352	377	440	412	398	454	490	455	450	348	467	468	306	406	448	360	375	326	283	335	205	1241	1127	1274	1278	1206	1317	525	389	405	280	232	409	72.9115	75.6131	100.408	76.6936	83.6728	94.8662	98.7052	92.526	86.2029	79.6203	85.5237
b0827	NC_000913.3	-	865129	866364	1236	696	720	823	1168	1021	948	1120	1179	1143	932	1001	1112	636	754	827	770	846	628	724	843	601	3247	3040	3238	2159	2098	2265	1182	972	1010	823	736	1275	87.4793	87.6255	113.961	131.931	130.248	120.201	136.9	145.482	132.861	129.391	111.236
b0828	NC_000913.3	+	866568	867533	966	507	523	489	217	255	256	289	406	390	261	337	439	347	449	450	410	486	326	540	566	477	438	402	454	743	742	777	1385	1101	1262	1004	855	1690	81.5353	81.4407	86.6379	31.3622	41.6222	41.5317	45.1987	64.1007	58.0041	46.3628	47.9163
b0829	NC_000913.3	+	867520	869391	1872	511	625	525	257	259	297	355	484	457	303	386	385	417	457	459	447	469	322	671	846	510	476	499	551	918	856	1026	1568	1451	1400	786	804	1145	42.4062	50.2216	47.9987	19.1668	21.815	24.8638	28.6502	39.4324	35.0737	27.7743	28.3212
b0830	NC_000913.3	+	869411	870949	1539	362	466	491	232	266	271	393	409	411	298	396	383	252	287	288	306	355	230	768	809	636	399	399	412	1003	933	1074	1162	1238	1020	599	654	791	36.5413	45.5474	54.6033	21.0462	27.2524	27.5961	38.5797	40.532	38.3684	33.2264	35.3417
b0831	NC_000913.3	+	870967	871887	921	133	174	176	67	135	131	127	156	168	86	121	128	144	168	149	96	130	66	225	217	154	126	125	113	260	225	275	241	343	236	150	137	173	22.434	28.4188	32.7061	10.1564	23.1119	22.291	20.8329	25.8332	26.2072	16.023	18.045
b0832	NC_000913.3	+	871890	872801	912	118	125	93	48	76	81	58	64	68	56	59	57	60	75	70	78	70	49	118	110	119	56	50	50	116	141	135	109	164	85	139	108	117	20.1003	20.6173	17.4528	7.34801	13.1396	13.919	9.60812	10.7028	10.7124	10.5366	8.88562
b0833	NC_000913.3	+	872979	875327	2349	23	42	36	20	76	90	7	13	11	10	10	16	87	104	104	53	71	61	9	8	26	21	16	22	19	22	18	21	36	18	53	36	56	1.52111	2.68957	2.62298	1.18869	5.10144	6.0045	0.450215	0.844061	0.672792	0.730505	0.58472
b0834	NC_000913.3	+	875335	876663	1329	28	18	24	11	56	65	10	9	7	9	5	23	284	344	348	34	33	42	6	6	21	6	3	5	7	3	7	8	8	10	13	4	15	3.27301	2.03734	3.09074	1.15556	6.64393	7.66488	1.13679	1.03284	0.756735	1.16205	0.516744
b0835	NC_000913.3	-	876710	878035	1326	395	476	550	585	511	564	915	1097	484	418	569	482	397	492	484	518	501	468	663	398	334	353	425	503	606	545	1079	318	221	198	295	247	460	46.2773	53.9983	70.9897	61.5936	60.7631	66.6581	104.252	126.176	52.4412	54.0927	58.9385
b0836	NC_000913.3	+	878248	878631	384	190	589	822	2669	6940	5958	5995	6546	9601	4972	8157	12436	514	584	467	839	1268	620	4638	10243	5878	1146	748	819	1723	3105	4006	8908	11683	12440	13494	13308	12456	76.8665	230.728	366.367	970.378	2849.64	2431.57	2358.65	2599.91	3592.16	2221.81	2917.63
b0837	NC_000913.3	+	878742	879857	1116	184	263	267	387	759	766	1155	1411	1094	585	951	1014	92	124	127	623	734	381	1466	1112	664	252	251	244	620	648	739	489	648	488	370	364	591	25.6135	35.4493	40.9471	48.4139	107.236	107.568	156.359	192.831	140.839	89.9493	117.043
b0838	NC_000913.3	-	879854	880480	627	568	661	648	923	779	659	766	735	744	985	1150	929	440	499	592	498	577	404	982	837	812	834	841	969	730	736	1085	614	565	608	771	667	1123	140.733	158.581	176.882	205.522	195.899	164.716	184.572	178.786	170.481	269.572	251.919
b0839	NC_000913.3	+	880727	881929	1203	1065	795	620	685	646	647	801	899	598	739	1036	823	616	737	707	1251	1534	942	2881	2831	2438	2007	2680	3061	2010	1887	2930	1217	1715	1342	1157	1122	2278	137.53	99.4073	88.2068	79.4966	84.6699	84.286	100.594	113.974	71.4178	105.411	118.284
b0840	NC_000913.3	-	881976	882734	759	306	377	338	321	322	367	282	356	344	320	361	366	475	567	585	322	299	313	266	264	238	259	258	259	397	360	466	219	269	250	207	198	279	62.6317	74.7165	76.2169	59.0455	66.8923	75.7777	56.1323	71.5355	65.116	72.346	65.3275
b0841	NC_000913.3	-	882792	883388	597	85	82	98	144	159	157	190	152	140	131	154	197	662	725	833	340	342	341	207	86	107	168	233	250	111	104	114	58	63	47	104	84	160	22.1187	20.6612	28.0949	33.6753	41.9938	41.2138	48.0822	38.8314	33.6918	37.6533	35.4305
b0842	NC_000913.3	+	883673	884905	1233	241	293	271	240	289	271	214	292	192	226	291	253	1569	1930	2036	579	673	703	535	505	431	210	270	359	272	267	361	228	410	242	275	293	475	30.3647	35.7455	37.6169	27.1751	36.957	34.4448	26.2214	36.1188	22.3722	31.4522	32.4161
b0843	NC_000913.3	-	884946	885230	285	74	140	206	502	730	700	542	548	568	541	585	851	229	275	285	177	232	184	264	267	268	468	599	661	271	299	434	142	293	179	28	64	35	40.3368	73.8924	123.708	245.913	403.869	384.92	287.316	293.258	286.335	325.731	281.93
b0844	NC_000913.3	-	885316	886131	816	341	568	818	2533	3817	3815	3361	3963	4450	2699	3347	4306	331	402	402	870	997	770	1954	2060	2048	1790	2111	2125	2192	1728	4283	877	1870	1072	253	280	311	64.92	104.707	171.569	433.38	737.555	732.692	622.277	740.709	783.503	567.569	563.373
b0845	NC_000913.3	-	886131	887339	1209	269	614	1043	2791	4859	4579	6084	9319	7842	3469	4618	5717	1382	1765	1955	1150	1437	1215	4153	4557	2799	2343	2637	2917	2745	2739	5454	1599	3662	1837	365	421	557	34.5653	76.3939	147.65	322.298	633.699	593.556	760.271	1175.59	931.904	492.362	524.636
b0846	NC_000913.3	+	887423	887959	537	152	317	524	982	1924	1701	1443	2062	2551	1522	1769	2112	530	647	510	672	789	550	1295	1289	2036	943	952	999	2857	2481	3142	872	1493	922	324	246	301	43.9728	88.7977	167.006	255.306	564.928	496.417	405.973	585.636	682.507	486.347	452.464
b0847	NC_000913.3	-	888134	889819	1686	742	849	1123	1165	1104	1129	1178	1465	1234	1012	1177	1648	2879	3312	3406	1068	1099	1124	902	838	881	766	954	993	872	975	972	653	745	581	361	385	555	68.3693	75.7472	113.998	96.4699	103.246	104.943	105.558	132.524	105.155	102.998	95.8848
b0848	NC_000913.3	+	890089	890466	378	39	69	61	44	100	110	40	39	100	50	56	106	225	283	305	117	156	129	62	62	88	20	14	25	70	67	92	48	45	47	44	53	79	16.0283	27.4583	27.6194	16.2512	41.7129	45.6056	15.9872	15.7357	38.0084	22.6978	20.3482
b0849	NC_000913.3	-	890496	890753	258	466	329	256	33	52	51	62	33	35	48	79	49	69	62	89	122	127	130	156	73	152	55	54	74	98	93	82	66	96	107	80	134	109	280.596	191.82	169.823	17.8574	31.7794	30.979	36.3059	19.5078	19.4903	31.9248	42.057
b0850	NC_000913.3	+	890913	891200	288	51	47	36	43	61	48	94	51	93	77	82	64	151	193	211	121	194	168	84	92	70	50	57	59	133	100	96	75	112	105	25	42	48	27.5101	24.5483	21.3937	20.8449	33.3964	26.1196	49.3107	27.0079	46.3939	45.878	39.1068
b0851	NC_000913.3	+	891184	891906	723	150	158	176	192	199	214	308	247	381	266	265	319	189	220	215	446	661	558	289	407	308	210	254	265	361	391	354	298	381	391	153	175	308	32.2305	32.8727	41.663	37.0754	43.3987	46.3866	64.3603	52.1041	75.7107	63.132	50.3429
b0852	NC_000913.3	+	891967	892869	903	301	365	332	417	412	370	415	444	402	382	474	452	352	393	452	676	819	695	344	331	333	203	243	202	456	469	503	284	347	292	235	245	287	51.7837	60.8026	62.9255	64.4721	71.9402	64.2142	69.433	74.9909	63.9601	72.5908	72.0977
b0853	NC_000913.3	+	892957	893433	477	470	664	697	733	632	545	506	541	361	546	648	596	144	186	158	628	708	566	340	291	349	327	282	359	375	369	466	265	218	225	421	333	336	153.071	209.395	250.087	214.54	208.911	179.059	160.265	172.979	108.733	196.418	186.59
b0854	NC_000913.3	+	893784	894896	1113	292	174	144	179	132	179	147	109	46	173	293	115	113	172	128	279	315	187	488	318	249	183	222	249	667	475	578	218	291	241	298	234	694	40.757	23.5164	22.1434	22.4534	18.7	25.2043	19.9539	14.9364	5.93791	26.6721	36.1579
b0855	NC_000913.3	+	894991	896124	1134	106	73	58	44	54	64	78	71	36	93	145	46	95	97	125	80	77	67	273	221	78	58	65	89	258	214	275	143	178	154	111	103	328	14.5214	9.68337	8.75369	5.41705	7.50832	8.84472	10.3917	9.54902	4.561	14.0727	17.5625
b0856	NC_000913.3	+	896134	897087	954	34	34	18	24	44	34	42	39	30	22	38	13	61	70	68	29	31	26	104	67	49	23	23	31	43	46	62	53	71	54	71	64	161	5.53663	5.36102	3.22924	3.51226	7.27221	5.58531	6.6513	6.2349	4.51797	3.95713	5.47099
b0857	NC_000913.3	+	897084	897929	846	49	52	80	41	106	93	111	123	69	97	133	85	173	194	210	68	87	78	200	117	88	62	60	62	145	140	180	111	165	103	164	130	233	8.99788	9.24591	16.1844	6.76608	19.7559	17.2278	19.8225	22.1742	11.7179	19.6747	21.5929
b0858	NC_000913.3	+	897989	898477	489	68	61	55	52	71	56	52	62	51	62	58	57	117	134	167	93	108	79	104	78	53	63	62	88	95	71	100	34	41	29	46	65	84	21.603	18.7645	19.25	14.8463	22.8935	17.9472	16.0657	19.3373	14.9842	21.7565	16.2911
b0859	NC_000913.3	+	898518	899645	1128	209	187	286	369	308	368	380	525	351	258	292	243	873	999	1055	373	353	369	281	200	171	180	171	199	337	290	524	114	112	86	148	114	173	28.784	24.9373	43.3943	45.671	43.053	51.1276	50.8956	70.9845	44.7063	39.2479	35.5553
b0860	NC_000913.3	-	899844	900575	732	63	62	51	54	69	53	53	60	29	47	79	53	24	25	35	110	116	76	188	116	95	109	131	131	76	71	118	62	106	55	95	87	124	13.3704	12.7408	11.9244	10.2993	14.8628	11.347	10.9388	12.5013	5.69191	11.0177	14.8234
b0861	NC_000913.3	-	900866	901534	669	843	882	882	312	558	463	818	1042	542	723	1115	444	188	222	272	732	899	522	2547	1869	880	1534	1477	1562	1361	1239	2005	1566	1960	1495	1258	1173	1741	195.756	198.317	225.641	65.1106	131.514	108.461	184.728	237.55	116.398	185.446	228.918
b0862	NC_000913.3	-	901534	902250	717	484	507	465	195	420	304	613	747	359	470	752	239	61	98	81	465	650	349	2113	1562	792	1033	1076	1100	957	970	1340	1175	1595	1319	712	629	991	104.867	106.367	110.997	37.9698	92.3618	66.4464	129.166	158.897	71.936	112.482	144.055
b0863	NC_000913.3	-	902257	902988	732	1120	1102	1158	621	718	646	969	1065	431	1229	1764	509	94	119	115	1114	1607	819	4583	3216	2673	2420	2655	2701	2906	2805	4047	2468	3009	2739	1919	1561	3692	237.696	226.458	270.753	118.442	154.659	138.305	199.995	221.897	84.5935	288.102	330.993
b0864	NC_000913.3	-	903006	903734	729	447	380	329	343	372	342	510	715	323	581	774	288	82	117	97	662	810	498	2604	1584	1384	1676	1906	2104	802	707	1199	1037	1182	874	951	848	1734	95.2565	78.4102	77.2404	65.6886	80.4596	73.5217	105.693	149.586	63.657	136.759	145.829
b0865	NC_000913.3	-	903952	904467	516	979	918	673	291	219	276	282	192	169	375	472	263	176	239	224	683	1046	522	1772	1937	1925	1203	1245	1445	1256	1349	1497	675	985	845	533	610	1119	294.746	267.615	223.224	78.7348	66.9201	83.8256	82.5667	56.7499	47.0552	124.706	125.639
b0866	NC_000913.3	+	904593	904916	324	498	472	348	210	293	281	313	324	327	324	458	349	432	486	429	365	518	321	905	977	1206	369	440	479	576	576	693	645	809	708	275	353	713	238.781	219.136	183.827	90.4894	142.589	135.918	145.95	152.515	145.002	171.596	194.156
b0867	NC_000913.3	+	904913	905743	831	997	862	727	356	513	531	766	853	761	577	853	645	968	1144	1155	685	816	595	1840	1907	1947	797	973	1017	1130	1078	1503	1252	1459	1280	568	641	1224	186.384	156.035	149.73	59.8098	97.3371	100.141	139.262	156.553	131.569	119.146	140.987
b0868	NC_000913.3	-	905740	906753	1014	212	292	274	408	310	362	461	485	253	314	422	378	746	928	869	742	749	662	360	319	280	285	250	320	453	478	535	261	241	215	262	310	370	32.4797	43.3173	46.2476	56.1753	48.2043	55.9484	68.686	72.9487	35.8471	53.1371	57.1617
b0869	NC_000913.3	-	906852	908282	1431	391	522	517	230	337	330	649	619	404	449	524	281	370	435	430	425	497	364	735	846	405	389	349	391	578	561	748	565	693	520	620	438	838	42.4475	54.8716	61.834	22.4394	37.1324	36.1403	68.5189	65.9727	40.5614	53.841	50.2947
b0870	NC_000913.3	-	908293	909294	1002	708	828	745	567	529	560	1013	1133	827	807	1076	621	630	834	834	874	1139	697	1581	1720	901	1008	1114	1115	1122	971	1465	967	1300	1012	934	916	1527	109.769	124.302	127.252	79.0021	83.2435	87.5865	152.738	172.455	118.579	138.201	147.494
b0871	NC_000913.3	-	909331	911049	1719	1570	1315	892	1031	1063	1100	1765	1545	969	1242	2116	1222	186	260	216	3878	6604	3542	6625	7078	2886	1955	2071	2018	2798	2630	3752	2862	4392	3748	4043	3525	7587	141.886	115.071	88.8107	83.7348	97.5034	100.285	155.122	137.077	80.9876	123.98	169.072
b0872	NC_000913.3	-	911182	912150	969	22	23	25	3723	8632	7342	42	1048	15422	268	88	15027	111	96	83	55	142	67	58	98	342	42	43	29	50	61	71	119	55	1460	50	53	65	3.52707	3.57043	4.41563	536.405	1404.59	1187.43	6.54834	164.95	2286.59	47.4588	12.4735
b0873	NC_000913.3	-	912162	913814	1653	11	9	17	5526	16771	14890	33	2327	41095	521	168	27627	197	244	294	61	316	196	73	81	538	33	16	20	48	58	63	357	18	6606	11	10	11	1.0338	0.819005	1.76016	466.725	1599.74	1411.69	3.01611	214.702	3571.8	54.0843	13.9594
b0874	NC_000913.3	-	913958	914857	900	109	133	120	99	139	139	82	100	87	92	63	129	290	343	342	167	128	124	54	56	71	55	62	84	100	56	84	38	31	27	42	24	36	18.8148	22.2293	22.82	15.3573	24.352	24.2041	13.765	16.9462	13.8883	17.5409	9.61454
b0875	NC_000913.3	-	915352	916047	696	328	269	381	258	332	335	150	222	265	317	330	664	337	432	412	363	480	312	368	279	325	123	155	164	208	195	213	136	147	98	161	157	314	73.2115	58.138	93.6897	51.7528	75.2127	75.4315	32.5602	48.6471	54.7025	78.1549	65.1231
b0876	NC_000913.3	+	916473	918131	1659	232	189	234	456	622	652	348	466	696	510	672	1235	471	525	586	576	723	463	1069	1017	1200	497	484	535	732	788	978	739	656	724	358	321	605	21.7248	17.1369	24.1405	38.3744	59.1162	61.5911	31.6912	42.8404	60.2745	52.7509	55.6357
b0877	NC_000913.3	-	918128	919120	993	203	163	187	285	266	295	345	298	363	186	220	379	2328	2786	2857	587	651	758	403	357	355	540	777	850	449	324	399	149	171	154	388	329	680	31.7586	24.6919	32.2306	40.07	42.2372	46.5575	52.4898	45.77	52.5204	32.1418	30.4302
b0878	NC_000913.3	+	919235	920350	1116	465	460	512	315	388	392	357	493	517	283	357	648	452	581	556	308	354	222	464	492	363	285	358	321	413	421	614	371	438	386	322	339	449	64.7297	62.0027	78.5203	39.4067	54.8188	55.0477	48.3292	67.3746	66.5575	43.5139	43.9374
b0879	NC_000913.3	+	920347	922293	1947	567	525	562	429	559	583	482	629	530	316	434	774	1165	1544	1530	354	443	332	611	673	396	499	469	429	589	534	864	692	1014	743	1056	1344	1004	45.2409	40.5611	49.4022	30.762	45.2698	46.9267	37.4013	49.2718	39.1094	27.8501	30.6164
b0880	NC_000913.3	-	922366	922590	225	19084	26847	25498	7163	8947	7165	4628	6462	8620	8978	12734	8980	3750	4209	3351	5820	7286	3739	8286	9640	9417	13471	10677	11922	25673	23788	32130	15805	18409	19281	19790	23631	21911	13176.5	17948.6	19395.4	4444.63	6269.85	4990.58	3107.54	4380.24	5504.22	6847.04	7773.44
b0881	NC_000913.3	+	922913	923233	321	164	137	127	149	246	259	243	275	356	200	236	428	107	122	117	123	177	105	202	239	258	138	173	141	133	140	181	261	247	214	494	422	336	79.3695	64.1996	67.7134	64.8044	120.835	126.448	114.369	130.66	159.337	106.913	100.981
b0882	NC_000913.3	+	923264	925540	2277	21783	20239	15803	17237	16880	16662	15092	18305	21693	16603	24571	32254	9119	10812	10234	7499	9495	5901	16925	19128	19775	17477	19327	20479	17100	15465	23428	16920	20033	18278	16092	14949	21549	1486.17	1337.03	1187.83	1056.87	1168.88	1146.78	1001.36	1226.08	1368.76	1251.21	1482.14
b0883	NC_000913.3	-	925884	925971	88	20	32	39	25	22	29	13	19	8	10	26	14	20	39	36	61	48	67	18	4	14	11	23	25	7	8	3	14	14	9	5	10	8	35.3071	54.6996	75.8505	39.6626	39.4187	51.6455	22.3186	32.9295	13.0611	19.4995	40.5809
b0884	NC_000913.3	-	926225	926443	219	3233	3687	2963	3497	2854	2807	2473	2851	2450	2584	2979	2847	789	867	961	2379	2447	2381	2078	1465	1407	2756	3103	3506	2103	1810	2021	1030	1393	1156	599	758	791	2293.38	2532.48	2315.6	2229.33	2054.81	2008.7	1706.02	1985.49	1607.28	2024.67	1868.34
b0885	NC_000913.3	-	926728	927432	705	247	278	329	327	404	378	336	340	313	262	361	336	150	258	263	257	273	188	341	259	209	274	276	252	256	267	326	231	236	244	200	228	298	54.428	59.3161	79.8699	64.7563	90.3555	84.0272	72.0038	73.5535	63.7861	63.7703	70.3313
b0886	NC_000913.3	-	927474	929195	1722	504	755	784	971	1100	948	1294	1095	1667	862	1118	1073	227	271	244	783	705	494	718	889	576	857	776	714	1341	1174	1585	1487	1327	1255	952	797	1033	45.4686	65.9524	77.9218	78.7244	100.721	86.2764	113.529	96.9828	139.083	85.8974	89.1742
b0887	NC_000913.3	-	929196	930962	1767	405	611	570	998	1180	1044	1169	1474	1596	839	1127	1161	499	634	652	696	704	629	851	856	696	592	506	660	1429	1265	1738	986	1015	906	818	783	1271	35.6068	52.0141	55.2096	78.8529	105.295	92.5936	99.9501	127.226	129.768	81.4763	87.6028
b0888	NC_000913.3	-	931085	932050	966	886	993	1082	1199	760	743	764	689	452	861	925	733	672	821	985	1067	949	1074	578	445	427	1704	1998	2040	1079	949	1132	470	490	373	886	692	1123	142.486	154.628	191.702	173.287	124.051	120.539	119.487	108.782	67.2252	152.944	131.521
b0889	NC_000913.3	+	932595	933089	495	3531	3370	3063	1352	1299	1259	1060	1527	1366	1231	1597	1770	933	1058	1090	1361	1382	942	1057	1046	1541	1216	1408	1542	1766	1353	2235	1208	1370	1227	1780	1592	2063	1108.17	1024.1	1059.05	381.325	413.777	398.6	323.524	470.487	396.476	426.736	443.129
b0890	NC_000913.3	+	933224	937213	3990	6637	6882	6995	10863	10231	10195	9276	9478	9611	7856	10860	9335	3955	4885	4944	8415	8986	7004	7508	7152	4487	3794	3864	3670	3731	3823	6147	5922	7254	5702	3762	3502	5232	258.413	259.453	300.048	380.102	404.303	400.434	351.231	362.291	346.072	337.858	373.842
b0891	NC_000913.3	+	937372	937983	612	1636	1768	1705	1435	1489	1731	1450	1506	1613	1398	2063	1793	344	391	402	1439	1596	1143	1657	1264	912	1334	1340	1580	608	614	882	979	909	1034	660	726	867	415.285	434.558	476.814	327.359	383.624	443.264	357.95	375.307	378.664	391.978	462.997
b0892	NC_000913.3	+	937994	939337	1344	1772	1898	1890	1557	1868	2116	1939	2255	2032	1190	1793	1736	449	584	596	1402	1475	1202	1799	1464	943	1019	1105	1117	810	896	1392	857	895	722	481	548	702	204.823	212.429	240.679	161.738	219.149	246.737	217.964	255.894	217.218	151.934	183.236
b0893	NC_000913.3	+	939428	940720	1293	5175	5556	5758	5229	7714	7340	8764	11930	12629	6378	8466	12083	2839	3369	3273	4397	5155	3729	8125	9720	9196	4735	4649	4972	8738	9909	12609	11268	11074	11344	6267	5833	8133	621.765	646.369	762.166	564.603	940.683	889.641	1024.02	1407.2	1403.27	846.432	899.312
b0894	NC_000913.3	+	940959	943403	2445	114	174	227	944	1578	1399	1088	1305	2506	1088	1401	3872	340	406	437	1052	1577	844	1021	2140	4752	192	133	159	1027	1654	1937	1842	1225	1974	494	571	575	7.24337	10.705	15.89	53.9034	101.763	89.6718	67.2288	81.4039	147.256	76.3583	78.7028
b0895	NC_000913.3	+	943414	944031	618	28	42	55	215	284	304	186	254	513	152	213	754	81	84	126	139	200	126	133	516	1037	53	58	54	121	163	248	264	173	276	94	115	71	7.03857	10.223	15.2318	48.5706	72.459	77.0907	45.4705	62.6843	119.261	42.2047	47.3393
b0896	NC_000913.3	+	944033	944896	864	126	191	185	502	659	582	408	485	984	278	379	1259	297	354	327	275	343	219	212	917	2221	153	137	170	202	224	437	498	358	463	235	255	168	22.6554	33.2534	36.6466	81.1173	120.264	105.567	71.3431	85.6134	163.626	55.2125	60.2499
b0897	NC_000913.3	-	944931	945557	627	204	278	219	3020	5789	6960	4969	4885	6761	5692	8763	6545	71	69	70	2143	3830	1816	15353	13952	5147	1034	813	757	2208	2718	4572	10471	12007	13528	8341	7920	15510	50.5449	66.6951	59.7796	672.454	1455.79	1739.64	1197.31	1188.26	1549.22	1557.77	1919.62
b0898	NC_000913.3	+	945871	947019	1149	351	583	748	1808	1535	1499	1601	1174	711	1269	1528	1717	945	1166	1129	1230	1365	1307	588	501	518	1458	1201	1459	588	576	491	335	365	244	530	448	880	47.4572	76.3247	111.419	219.686	210.645	204.455	210.512	155.834	88.9038	189.517	182.656
b0899	NC_000913.3	+	947229	948659	1431	173	197	234	190	246	245	134	137	177	145	209	197	246	284	266	510	498	273	151	138	189	194	159	237	183	192	434	115	96	83	139	130	150	18.7811	20.7082	27.9867	18.5369	27.1055	26.8314	14.1472	14.6014	17.7707	17.3874	20.0603
b0900	NC_000913.3	-	948660	949568	909	64	41	35	29	46	39	8	20	17	19	15	34	149	175	148	24	50	30	14	18	35	15	37	36	11	19	25	18	13	12	12	14	19	10.9378	6.78479	6.58992	4.45408	7.97914	6.72385	1.32963	3.35567	2.68693	3.58671	2.26651
b0901	NC_000913.3	+	949668	950258	591	17	16	18	9	30	33	1	3	4	5	2	8	83	94	89	7	16	26	1	5	24	2	3	1	7	9	5	5	6	4	9	4	19	4.46865	4.07239	5.21268	2.12607	8.0038	8.75071	0.255634	0.77419	0.972396	1.45174	0.464808
b0902	NC_000913.3	-	950340	951080	741	762	1045	1327	2419	2590	2414	2239	2679	3124	2389	2976	4113	797	809	782	834	1020	695	1878	1995	1959	1146	1228	1264	955	1126	1346	1670	2050	1998	1130	1250	1403	159.754	212.136	306.499	455.765	551.117	510.547	456.501	551.402	605.709	553.228	551.627
b0903	NC_000913.3	-	951272	953554	2283	4523	6218	6515	29935	32255	36529	25455	25277	34058	25483	33345	43869	1624	1895	1811	13957	16290	10118	33581	35503	22882	15400	13731	13826	26090	30673	40196	37030	39226	42596	38650	30073	45244	307.776	409.696	488.41	1830.61	2227.68	2507.55	1684.51	1688.62	2143.31	1915.36	2006.11
b0904	NC_000913.3	-	953609	954466	858	316	685	908	1692	2987	2720	1829	3114	2796	2755	3084	4177	170	231	215	1024	1248	786	2609	1775	985	749	553	553	1830	1974	2377	2141	2118	1767	1624	1701	2957	57.2156	120.094	181.123	275.319	548.921	496.82	322.056	553.535	468.188	550.986	493.694
b0905	NC_000913.3	-	954872	956632	1761	528	746	1104	1810	1232	1379	2125	1824	1111	1031	1462	1186	535	656	584	1244	1129	1236	1229	841	673	770	887	1017	960	863	2106	694	526	471	560	494	797	46.5789	63.723	107.297	143.497	110.31	122.722	182.308	157.972	90.6412	100.463	114.03
b0906	NC_000913.3	+	956762	957454	693	319	250	205	95	139	146	129	127	82	113	183	122	56	66	94	265	295	183	548	383	449	255	265	259	288	267	322	243	335	252	278	308	548	71.5109	54.2655	50.6287	19.1388	31.626	33.0169	28.123	27.9501	17.0001	27.9802	36.2701
b0907	NC_000913.3	+	957653	958741	1089	3112	3049	2668	1601	1577	1482	2035	2391	1624	1431	1873	1906	934	1305	1220	991	1132	835	1983	2141	1218	2461	2591	3026	1997	1874	2857	1820	2110	1657	1997	1566	2798	443.942	421.159	419.309	205.252	228.332	213.274	282.32	334.862	214.254	225.485	236.233
b0908	NC_000913.3	+	958812	960095	1284	918	939	824	326	324	333	407	330	177	271	335	351	213	268	230	308	343	271	506	485	288	428	415	419	392	348	654	342	389	267	510	424	816	111.069	110.006	109.834	35.4467	39.7871	40.644	47.8889	39.1979	19.8052	36.2168	35.8353
b0909	NC_000913.3	+	960264	961028	765	42	50	38	14	32	21	16	15	9	20	20	26	83	82	116	37	39	45	39	20	26	41	51	64	27	18	31	16	13	16	19	24	21	8.52909	9.83162	8.50156	2.55499	6.59555	4.30204	3.15983	2.9905	1.69025	4.48616	3.59087
b0910	NC_000913.3	+	961201	961884	684	1992	2489	2437	2901	2534	2480	2420	2876	2138	2521	2932	2779	2032	2281	2807	2631	2847	2917	2121	1627	1109	2344	2531	2740	1483	1397	1870	947	1181	814	907	1125	1889	452.426	547.376	609.783	592.127	584.134	568.215	534.521	641.278	449.079	632.445	588.76
b0911	NC_000913.3	+	961995	963668	1674	60757	63390	56331	42065	36050	36721	47073	43512	36028	38403	48304	35973	41811	43216	57884	39806	39581	44124	28491	27305	15271	49186	53461	56411	62591	49838	60213	25385	28792	23323	35049	25199	41307	5638.39	5696.16	5759.28	3508.24	3395.57	3437.76	4248.36	3964.31	3092.11	3936.55	3963.31
b0912	NC_000913.3	+	963828	964112	285	4005	3961	3097	1769	1734	1669	1372	1222	930	1833	2667	2182	1079	1223	1331	2250	2777	1909	4745	3782	3190	1551	1628	1710	1673	1440	2306	1941	2383	2302	3077	3294	4872	2183.09	2090.63	1859.83	866.575	959.327	917.759	727.302	653.943	468.823	1103.63	1285.31
b0913	NC_000913.3	+	964320	966584	2265	203	159	197	131	260	258	175	202	314	181	240	222	1070	1329	1195	203	230	277	147	143	293	220	179	209	291	283	356	358	351	294	204	208	205	13.9233	10.5596	14.8859	8.0747	18.0995	17.8512	11.6728	13.6018	19.9174	13.7125	14.5537
b0914	NC_000913.3	+	966621	968369	1749	1651	1859	2137	2037	1639	1775	2558	2948	2093	1444	1855	1733	3331	3745	3951	1847	1792	1684	1986	1744	1051	3193	3424	3468	2243	2125	3697	1479	1477	1115	1288	1063	1882	146.647	159.884	209.118	162.602	147.758	159.047	220.961	257.07	171.929	141.672	145.675
b0915	NC_000913.3	+	968366	969352	987	679	733	861	591	503	467	834	701	649	367	519	386	1228	1461	1476	702	638	649	581	488	260	752	772	735	666	609	980	447	450	309	355	306	373	106.873	111.713	149.301	83.5976	80.355	74.151	127.66	108.321	94.471	63.805	72.2239
b0916	NC_000913.3	+	969389	970621	1233	203	195	278	179	195	224	266	231	187	131	190	160	631	770	736	202	155	196	143	111	101	176	158	162	140	143	192	87	105	93	82	102	119	25.5769	23.7897	38.5885	20.2681	24.9364	28.471	32.593	28.5734	21.7896	18.2312	21.1651
b0917	NC_000913.3	+	970673	970855	183	4	2	5	13	19	13	27	25	26	23	29	20	16	23	12	10	7	8	26	27	18	29	11	31	22	19	15	16	32	33	4	18	21	3.39565	1.64398	4.67622	9.91781	16.3706	11.1329	22.2904	20.8354	20.4124	21.5667	21.7659
b0918	NC_000913.3	+	970852	971598	747	593	650	744	1031	1292	1152	1320	1559	1764	1145	1358	1547	776	956	989	548	621	576	989	1182	968	1593	1829	1784	1195	1208	1430	1204	1228	1300	651	528	892	123.324	130.891	170.462	192.691	272.712	241.685	266.968	318.302	339.273	263.021	249.695
b0919	NC_000913.3	+	971752	972645	894	328	503	525	848	1440	1359	1187	1227	2486	1031	1270	2082	663	793	820	838	1508	913	1495	2467	7794	578	521	543	1533	2443	2381	2765	2143	2811	726	751	753	56.9969	84.6344	100.507	132.429	253.973	238.231	200.594	209.325	399.516	197.892	195.118
b0920	NC_000913.3	-	972622	973401	780	142	130	159	162	168	159	144	186	147	109	157	188	307	380	392	145	152	111	136	93	96	156	133	165	166	139	184	85	103	82	100	116	136	28.2819	25.0706	34.8882	28.9964	33.9607	31.9462	27.8916	36.369	27.0766	23.9794	27.6462
b0921	NC_000913.3	+	973537	974322	786	498	566	550	458	558	501	448	659	517	510	611	592	565	646	742	589	617	481	459	413	395	580	603	716	686	569	897	317	324	276	281	238	405	98.4286	108.32	119.761	81.3516	111.937	99.8923	86.1114	127.872	94.5015	111.341	106.77
b0922	NC_000913.3	+	974319	975641	1323	628	663	686	556	537	529	650	746	584	493	677	547	591	709	744	665	722	538	446	490	394	650	733	755	935	810	1080	473	504	441	574	465	721	73.7419	75.3825	88.7443	58.673	63.9995	62.6632	74.2265	85.9988	63.4197	63.943	70.2845
b0923	NC_000913.3	+	975622	976326	705	354	446	395	277	243	289	362	362	348	261	290	241	321	454	425	309	293	241	238	320	198	506	491	552	612	496	583	305	308	288	267	235	316	78.0061	95.1618	95.8924	54.8547	54.3475	64.243	77.5755	78.3128	70.9187	63.5269	56.4988
b0924	NC_000913.3	+	976326	980786	4461	5479	6663	6666	2221	2641	2630	5614	5380	5567	3346	5098	2691	3256	3442	3671	4731	4540	3516	3722	4081	2982	4100	4472	4591	8522	7012	8505	4789	5682	5002	4250	3609	5247	190.802	224.675	255.746	69.5088	93.3466	92.3933	190.128	183.935	179.292	128.706	156.963
b0925	NC_000913.3	+	981047	982894	1848	1414	1168	958	838	1445	1264	2864	4150	2348	1375	2465	1447	1207	1486	1515	1492	1897	1162	6522	5272	3949	2180	2487	2630	1619	1455	2289	2029	2816	2107	1624	1755	2536	118.867	95.0731	88.7237	63.309	123.29	107.192	234.14	342.499	182.544	127.675	183.209
b0926	NC_000913.3	+	983075	983623	549	1571	2046	2450	2880	3000	2872	3588	4642	3377	2874	3678	3875	938	1148	1165	1076	1148	782	2176	1817	1150	2294	2278	2444	2589	2352	3927	1748	2042	1542	1657	1676	1577	444.548	560.596	763.783	732.392	861.611	819.84	987.383	1289.57	883.75	898.298	920.174
b0927	NC_000913.3	+	983650	984297	648	2057	2468	3195	2889	2731	2611	3768	4150	2870	2479	3006	3083	1701	1998	1892	1332	1281	1011	1925	1642	1104	2588	2656	2668	2584	2311	3590	1748	2016	1470	1474	1410	1364	493.144	572.911	843.863	622.438	664.521	631.464	878.499	976.757	636.323	656.459	637.154
b0928	NC_000913.3	-	984519	985709	1191	1835	2176	1874	2357	2015	2011	2099	2002	2045	2303	2882	2338	681	811	840	2375	2135	1467	1633	1518	1900	2162	2121	2246	6207	4961	5575	2029	1909	1886	2819	2172	2850	239.353	274.83	269.299	276.294	266.763	264.617	266.26	256.369	246.69	331.809	332.363
b0929	NC_000913.3	-	985894	986982	1089	20857	29518	25243	7033	4428	4207	1259	1478	3105	8452	7211	6178	1868	2083	1831	25825	22323	13663	1454	1266	64867	8092	11455	14268	52316	31019	44264	4287	2647	2651	3272	2617	3113	2975.35	4077.33	3967.25	901.646	641.124	605.427	174.664	206.995	409.642	1331.8	909.491
b0930	NC_000913.3	-	987585	988985	1401	5062	5645	5636	5452	5060	5154	6210	7082	6376	4710	5924	6615	2382	2812	2987	4034	4138	3743	4650	4885	3014	5577	5914	6155	9531	7560	10674	5167	5226	4484	4848	3989	6154	561.305	606.098	688.508	543.302	569.475	576.532	669.667	770.959	653.854	576.884	580.775
b0931	NC_000913.3	-	989154	990356	1203	2016	2286	2397	3803	2819	2915	2933	3666	2415	2984	3638	3969	1473	1784	1833	1661	1628	1993	2087	1927	1492	2523	2944	3016	2562	2169	3274	1160	1212	853	924	787	1600	260.339	285.843	341.019	441.351	369.481	379.743	368.342	464.772	288.418	425.637	415.363
b0932	NC_000913.3	+	990622	993234	2613	3621	2980	2266	2347	1910	1988	2348	2048	2587	2894	3052	2627	1153	1544	1319	2766	2717	1953	3460	4386	3834	2341	2686	2910	6617	5204	6312	3096	3560	3288	2884	2510	4652	215.28	171.551	148.421	125.4	115.254	119.232	135.758	119.537	142.242	190.049	160.426
b0933	NC_000913.3	-	993277	994044	768	40	49	67	29	80	105	47	39	32	33	45	33	68	78	102	52	61	36	42	32	69	51	48	65	51	45	59	43	48	24	55	56	74	8.09121	9.59735	14.931	5.27182	16.4245	21.4262	9.24575	7.74492	5.98632	7.37325	8.04789
b0934	NC_000913.3	-	994041	994832	792	17	13	17	9	32	27	6	15	6	3	6	3	20	43	35	13	6	7	6	16	9	7	12	12	8	7	12	6	11	2	9	10	15	3.33456	2.46908	3.67367	1.5865	6.3707	5.34264	1.14454	2.88855	1.08842	0.649983	1.04054
b0935	NC_000913.3	-	994843	995988	1146	17	15	15	13	64	35	14	8	19	16	19	23	55	80	69	19	12	10	20	25	24	29	31	31	29	21	27	21	27	13	22	12	22	2.30451	1.9689	2.24018	1.58373	8.80557	4.78631	1.84565	1.06468	2.38199	2.39575	2.27719
b0936	NC_000913.3	-	995985	996944	960	5	10	12	10	28	31	8	9	2	4	6	7	25	27	35	3	5	5	4	10	5	5	5	7	5	3	6	13	10	6	4	3	8	0.809121	1.56692	2.13937	1.45429	4.59885	5.06066	1.259	1.42983	0.299316	0.714982	0.858441
b0937	NC_000913.3	-	996937	997512	576	3	0	2	3	13	20	2	3	2	2	1	0	32	20	34	2	2	4	2	2	5	1	0	2	1	3	2	1	3	1	2	3	8	0.809121	0	0.59427	0.727147	3.55863	5.44157	0.524581	0.794351	0.49886	0.595818	0.238456
b0938	NC_000913.3	+	997868	998407	540	28	29	18	31	39	26	17	10	15	16	17	18	43	40	44	14	15	16	13	22	21	9	9	16	19	15	16	11	26	7	4	7	13	8.05525	8.07832	5.70499	8.01478	11.3876	7.54565	4.7562	2.82436	3.99088	5.08431	4.324
b0939	NC_000913.3	+	998490	999191	702	2	3	5	1	16	16	4	6	3	7	3	1	31	18	14	6	1	5	2	5	5	0	3	2	1	5	4	1	7	2	4	1	3	0.442596	0.642837	1.21902	0.198878	3.59373	3.57191	0.860852	1.30355	0.613981	1.71107	0.586969
b0940	NC_000913.3	+	999216	1001816	2601	61	74	54	25	139	100	23	19	28	20	26	49	129	153	155	46	48	34	32	40	58	18	18	30	28	17	41	13	12	11	10	19	15	3.64338	4.27965	3.55328	1.34191	8.4263	6.02527	1.33596	1.11411	1.54664	1.31946	1.37298
b0941	NC_000913.3	+	1001807	1002877	1071	69	81	75	24	74	61	25	43	47	39	41	57	167	215	237	66	59	39	42	54	65	25	49	43	65	57	72	18	26	24	26	16	27	10.0086	11.3766	11.9853	3.12857	10.8944	8.92601	3.5266	6.1234	6.30492	6.24858	5.25805
b0942	NC_000913.3	+	1002889	1003431	543	14	18	17	3	13	15	5	6	10	6	7	16	57	84	85	9	23	20	3	11	11	9	10	11	19	9	18	3	13	1	5	4	10	4.00537	4.98643	5.35828	0.771338	3.7749	4.32921	1.39116	1.68525	2.64589	1.89608	1.77063
b0943	NC_000913.3	+	1003439	1003954	516	9	24	19	3	26	7	5	7	8	6	3	11	58	62	44	6	8	10	13	9	20	14	8	19	20	12	14	5	7	6	13	5	8	2.70961	6.99646	6.30203	0.811699	7.94485	2.12601	1.46395	2.06901	2.22747	1.9953	0.79855
b0944	NC_000913.3	+	1003947	1004657	711	46	54	55	29	61	51	41	39	51	26	23	52	159	192	163	32	28	26	40	42	43	38	34	54	42	40	49	23	43	32	13	29	21	10.0509	11.4246	13.2394	5.69445	13.5277	11.2413	8.71204	8.36582	10.3056	6.27494	4.44313
b0945	NC_000913.3	+	1004768	1005778	1011	173	227	282	750	510	594	540	459	316	512	634	434	396	529	539	407	426	476	334	147	190	81	74	117	310	330	353	89	76	51	104	74	57	26.5833	33.7747	47.7391	103.57	79.5392	92.0772	80.6953	69.2429	44.9062	86.901	86.1328
b0946	NC_000913.3	+	1005952	1006494	543	517	455	437	470	433	484	554	543	762	403	450	797	1496	1840	1708	500	469	542	556	430	560	110	246	247	842	599	891	201	199	141	91	112	159	147.913	126.046	137.739	120.843	125.733	139.689	154.14	152.515	201.616	127.354	113.826
b0947	NC_000913.3	-	1006491	1007600	1110	627	679	593	443	443	482	401	557	491	376	498	492	156	167	182	334	351	300	585	498	440	616	677	660	1066	902	1749	459	409	435	341	348	615	87.7524	92.016	91.434	55.7191	62.9279	68.052	54.5792	76.5325	63.552	58.1261	61.6222
b0948	NC_000913.3	+	1007844	1009952	2109	1504	1809	1699	1561	1199	1199	1586	1411	894	1194	1411	1129	3631	4285	4515	1940	1736	1742	845	929	751	1873	2443	2562	2181	1519	1595	597	732	556	780	644	955	110.786	129.026	137.877	103.336	89.6406	89.0963	113.614	102.038	60.902	97.148	91.8927
b0949	NC_000913.3	+	1009964	1011871	1908	1984	2269	2006	1087	980	982	1514	1116	1005	1081	1403	916	1910	2130	2206	1805	1579	1473	1031	1003	696	1715	2035	2210	2173	1568	1199	1077	1303	920	1271	1290	1712	161.539	178.885	179.94	79.538	80.986	80.6585	119.882	89.2071	75.6761	97.2195	100.997
b0950	NC_000913.3	+	1012001	1013254	1254	706	753	719	231	288	227	409	361	235	279	339	297	988	1045	1083	524	493	476	556	520	254	524	548	642	470	414	379	378	492	356	400	416	563	87.4625	90.3263	98.1313	25.718	36.2124	28.3691	49.2755	43.9059	26.9241	38.178	37.1307
b0951	NC_000913.3	+	1013259	1014899	1641	923	1052	986	302	308	314	554	468	309	392	559	346	697	806	854	641	656	598	783	818	414	788	796	903	663	620	703	596	807	644	562	557	824	87.3791	96.4326	102.836	25.6934	29.594	29.9874	51.0043	43.4962	27.0533	40.9905	46.7879
b0952	NC_000913.3	+	1014896	1015459	564	347	377	525	86	135	104	232	141	123	181	226	127	184	224	222	206	222	153	319	277	162	332	318	330	341	275	343	257	311	238	350	321	361	95.5795	100.549	159.315	21.2884	37.7413	28.8982	62.1462	38.1288	31.3326	55.0688	55.0377
b0953	NC_000913.3	+	1015715	1015882	168	2816	4044	5196	10922	37845	25242	33176	38359	35687	22673	35780	28819	4396	4792	2786	2870	4753	2352	27381	31446	4659	9527	6385	5575	16834	20900	37936	82725	124272	109793	74023	110707	129363	2603.98	3620.92	5293.42	9076.46	35519.1	23546.8	29834.6	34823.4	30519.1	23158.3	29252.4
b0954	NC_000913.3	-	1015952	1016470	519	2188	2792	4015	2648	1916	1864	2003	2232	1873	1795	2450	2113	1105	1219	1376	1921	1865	1830	2054	1905	1215	2070	1864	2285	4175	3594	7611	1719	1790	1542	2596	2470	2892	654.93	809.217	1324.02	712.318	582.09	562.854	583.068	655.904	518.491	593.476	648.38
b0955	NC_000913.3	-	1016539	1018299	1761	2399	2574	2517	3058	2448	2480	2744	3027	2324	2152	2579	2184	820	960	1107	1949	1962	1752	2664	2183	1627	2587	2605	2541	2550	2280	3644	2086	2332	1917	1801	1815	2277	211.634	219.87	244.625	242.438	219.187	220.704	235.413	262.16	189.604	209.695	201.151
b0956	NC_000913.3	+	1018485	1018937	453	275	236	266	226	354	329	234	285	425	304	364	590	718	836	728	205	229	194	337	294	561	248	293	285	358	376	438	267	268	308	169	144	189	94.3081	78.3665	100.499	69.652	123.216	113.819	78.041	95.9534	134.791	115.155	110.366
b0957	NC_000913.3	-	1019013	1020053	1041	59676	65496	51609	34300	31472	25922	36113	34867	33800	39739	50751	24029	14637	16890	17843	50536	62372	47400	123451	137886	85578	119093	136076	144960	104367	88852	106330	66123	77651	71855	63000	56734	102914	8905.61	9464.13	8484.98	4600.1	4766.9	3902.43	5241.05	5108.31	4664.84	6550.47	6696.14
b0958	NC_000913.3	-	1020410	1020919	510	1548	2123	2131	12874	7557	6878	476	598	839	1668	2685	1885	2779	3609	3353	8211	7701	7157	652	602	974	532	590	651	496	585	643	540	575	490	690	676	702	471.537	626.176	715.137	3524.25	2336.37	2113.53	141.007	178.832	236.354	561.218	723.111
b0959	NC_000913.3	+	1021138	1021767	630	302	302	270	165	216	209	191	247	250	167	235	291	713	898	813	266	320	228	299	253	329	146	124	153	381	330	483	194	237	179	219	255	222	74.4699	72.1079	73.3499	36.5651	54.0599	51.9904	45.8035	59.7957	57.0125	45.4864	51.234
b0960	NC_000913.3	-	1021730	1023883	2154	336	424	431	694	620	655	710	663	538	529	631	570	383	475	497	388	442	420	481	487	272	513	525	454	399	377	647	318	418	277	328	283	456	24.2331	29.6099	34.2458	44.9818	45.3846	47.6555	49.7987	46.9441	35.8845	42.1421	40.236
b0961	NC_000913.3	-	1023902	1024348	447	125	133	141	281	239	240	275	292	210	176	263	264	108	130	116	97	120	88	206	165	96	203	184	271	174	168	287	93	98	78	89	67	91	43.4427	44.757	53.9868	87.7652	84.3049	84.1435	92.946	99.6297	67.4967	67.5634	80.8126
b0962	NC_000913.3	+	1024471	1026525	2055	552	692	666	820	1009	1067	1247	1334	1770	970	1309	1260	1442	1645	1615	618	795	611	1365	1872	1316	1246	1283	1300	1695	1673	2219	1676	1916	1921	1215	1043	1946	41.7294	50.6537	55.4675	55.709	77.4179	81.371	91.6769	99.0051	123.746	80.9965	87.49
b0963	NC_000913.3	-	1026557	1027015	459	787	973	834	547	598	539	370	390	730	601	746	804	430	481	497	987	1011	597	696	679	1453	734	725	800	2228	2274	2660	1043	875	937	727	685	720	266.365	318.872	310.978	166.379	205.424	184.032	121.785	129.588	228.497	224.682	223.232
b0964	NC_000913.3	-	1027111	1027773	663	112	94	75	35	62	61	57	55	66	43	61	58	88	109	103	125	171	113	297	246	242	219	294	342	148	115	218	96	124	113	86	106	204	26.2433	21.3271	19.3608	7.37018	14.7449	14.4189	12.9887	12.6521	14.3021	11.1291	12.6371
b0965	NC_000913.3	+	1027946	1028359	414	1236	1438	1113	989	1365	1513	1161	1284	1440	1259	1756	1685	288	390	354	905	1347	715	2614	2051	2086	1334	1346	1308	2296	2224	2506	1270	1904	1359	1838	1701	2217	463.802	522.487	460.12	333.518	519.87	572.738	423.679	473.019	499.727	521.833	582.579
b0966	NC_000913.3	-	1028404	1028721	318	2679	1501	1462	1535	1573	1875	1302	1733	2312	1307	1813	3360	2619	3092	3666	777	1069	777	2489	2646	1253	1903	1651	1658	794	863	1537	2439	3172	2937	3594	3956	4247	1308.76	710.019	786.858	673.914	779.945	924.041	618.571	831.161	1044.56	705.269	783.071
b0967	NC_000913.3	-	1028779	1029969	1191	448	565	643	715	599	575	660	669	530	531	617	556	769	842	888	693	615	675	421	399	280	729	739	783	846	673	884	405	344	295	368	297	500	58.4361	71.3598	92.4007	83.8142	79.3008	75.6612	83.7216	85.6698	63.9345	76.5048	71.1548
b0968	NC_000913.3	+	1030064	1030342	279	420	413	383	101	160	140	147	125	113	118	173	148	100	120	113	164	192	125	335	325	332	182	178	218	164	194	246	240	347	238	389	426	581	233.862	222.67	234.947	50.5406	90.4228	78.6395	79.601	68.3313	58.1896	72.5745	85.1672
b0969	NC_000913.3	-	1030339	1030668	330	157	196	206	395	440	373	375	378	356	329	396	447	339	398	353	211	215	174	282	257	195	138	158	173	214	231	340	146	204	145	191	195	194	73.9095	89.3426	106.839	167.112	210.233	177.138	171.681	174.699	154.991	171.076	164.821
b0970	NC_000913.3	-	1030759	1031418	660	4003	4599	4812	6224	7332	6471	9321	10645	9280	6460	8310	8206	1443	1766	1666	2781	2834	2330	6850	6876	4547	2348	2595	2896	3515	3872	6665	2500	4083	2969	1821	1680	2607	942.229	1048.18	1247.84	1316.59	1751.62	1536.54	2133.65	2459.89	2020.11	1679.56	1729.37
b0971	NC_000913.3	-	1031625	1031712	88	18	33	33	27	26	45	10	18	11	18	23	25	46	38	53	55	36	59	19	12	23	14	12	11	11	14	15	16	24	6	23	25	17	31.7764	56.4089	64.1812	42.8356	46.5857	80.1395	17.1681	31.1963	17.9589	35.0991	35.8985
b0972	NC_000913.3	+	1032139	1033257	1119	7	18	22	77	187	185	777	368	231	70	129	87	26	54	34	32	89	49	311	2976	661	66	49	47	36	65	65	367	669	605	357	694	513	0.971813	2.41969	3.36487	9.60692	26.3496	25.9095	104.905	50.157	29.6587	10.7343	15.834
b0973	NC_000913.3	+	1033254	1035047	1794	14	10	21	88	183	183	1000	495	356	79	127	93	45	50	41	33	71	28	250	3024	510	133	81	100	46	61	76	383	591	589	415	682	436	1.21233	0.838483	2.00342	6.84831	16.0839	15.9862	84.2137	42.082	28.5101	7.55633	9.72326
b0974	NC_000913.3	+	1035066	1035773	708	7	11	19	39	106	101	406	209	171	45	47	56	18	38	19	11	23	15	87	1102	194	60	47	44	18	24	39	165	244	224	100	242	116	1.53596	2.33709	4.593	7.6905	23.6067	22.3566	86.636	45.0222	34.7003	10.9065	9.11791
b0975	NC_000913.3	+	1035770	1036357	588	18	10	14	52	123	121	454	260	236	41	47	75	49	72	70	21	45	20	103	1192	233	97	73	66	33	47	45	172	288	239	125	263	135	4.75565	2.55823	4.07499	12.3467	32.983	32.2497	116.65	67.4388	57.6641	11.965	10.9787
b0976	NC_000913.3	+	1036354	1036752	399	1	2	6	22	34	27	123	86	67	6	20	19	28	23	28	9	15	7	28	477	76	26	33	20	19	18	20	62	76	62	13	43	23	0.389351	0.754004	2.57368	7.69792	13.4359	10.6049	46.5734	32.873	24.1253	2.58038	6.88474
b0977	NC_000913.3	+	1036749	1037606	858	22	30	34	55	148	168	446	245	243	47	85	90	59	75	64	31	51	25	90	1056	253	73	74	45	38	45	80	134	238	162	132	277	130	3.98336	5.25958	6.78216	8.9495	27.198	30.6859	78.5331	43.5504	40.6902	9.39976	13.607
b0978	NC_000913.3	+	1037740	1039284	1545	103	168	227	93	176	191	588	408	340	89	139	133	188	220	198	109	134	71	782	1244	261	359	301	281	122	156	227	616	1158	866	1750	1310	3231	10.3567	16.3568	25.1463	8.40384	17.9617	19.3741	57.4982	40.2759	31.617	9.88479	12.3571
b0979	NC_000913.3	+	1039296	1040432	1137	114	184	250	85	167	180	558	470	312	77	158	89	179	168	207	103	99	67	910	1307	296	449	387	362	132	205	239	746	1493	1098	1359	1148	2756	15.5761	24.343	37.6319	10.4371	23.1589	24.8101	74.1445	63.045	39.4244	11.6208	19.0865
b0980	NC_000913.3	+	1040617	1041915	1299	142	157	262	137	206	200	635	466	368	141	227	161	221	246	218	99	154	69	1073	1247	306	444	375	409	202	254	325	693	1236	943	1161	1002	2225	16.9822	18.1806	34.5198	14.7243	25.0046	24.1289	73.8533	54.713	40.7014	18.6258	24.002
b0981	NC_000913.3	-	1042030	1044210	2181	390	391	413	129	212	168	176	215	239	160	210	212	719	747	901	268	332	255	210	216	148	284	280	309	311	313	330	263	376	285	256	280	336	27.7794	26.9673	32.4094	8.25767	15.3265	12.0718	12.1916	15.0348	15.7439	12.5884	13.225
b0982	NC_000913.3	-	1044230	1044676	447	4	11	13	4	5	6	5	6	2	0	1	7	19	18	33	14	11	8	9	4	6	5	13	11	12	10	11	5	6	6	7	4	14	1.39017	3.70171	4.97751	1.24933	1.7637	2.10359	1.68993	2.04719	0.642826	0	0.307272
b0983	NC_000913.3	-	1044664	1045803	1140	24	21	37	18	25	29	13	14	30	12	11	13	82	107	88	28	35	39	16	13	29	20	29	36	26	19	26	19	19	15	17	18	6	3.27055	2.77097	5.55486	2.2044	3.45778	3.98667	1.72284	1.873	3.78083	1.80627	1.32531
b0984	NC_000913.3	-	1045849	1047945	2097	31	43	54	9	67	61	10	8	12	20	7	18	167	219	194	75	71	79	18	11	41	32	32	35	22	18	31	7	15	10	11	15	8	2.29656	3.08451	4.40729	0.599194	5.03777	4.55878	0.720455	0.581842	0.822155	1.63658	0.45849
b0985	NC_000913.3	-	1047945	1048691	747	25	19	16	10	13	11	1	3	2	5	1	7	136	178	159	28	30	27	2	0	7	8	32	30	4	5	0	0	0	0	1	3	4	5.19917	3.82604	3.66586	1.86897	2.74401	2.30775	0.202248	0.612511	0.384663	1.14856	0.18387
b0986	NC_000913.3	-	1048688	1049332	645	20	33	29	0	8	12	4	2	2	2	0	1	53	67	88	16	22	42	3	3	3	2	7	12	3	4	1	1	1	1	0	1	2	4.81709	7.6961	7.6951	0	1.95566	2.91567	0.936927	0.472916	0.445493	0.532079	0
b0987	NC_000913.3	-	1049439	1049744	306	315	296	311	23	8	17	19	5	7	6	14	10	278	339	299	77	64	78	12	6	17	28	32	41	24	30	17	4	4	10	4	3	4	159.92	145.508	173.946	10.4937	4.12222	8.70652	9.38075	2.49208	3.2866	3.36462	6.28402
b0988	NC_000913.3	+	1050027	1050530	504	14	10	12	11	10	8	4	14	11	5	4	5	35	33	42	9	6	11	9	3	14	13	10	12	11	11	10	9	3	7	1	10	0	4.31531	2.9846	4.07499	3.04709	3.12847	2.48758	1.19904	4.23654	3.13569	1.70234	1.09008
b0989	NC_000913.3	-	1050963	1051175	213	37	45	46	26	26	35	5	8	4	8	16	10	45	35	47	104	80	124	7	2	38	2	1	7	3	4	5	1	4	3	0	1	0	26.9859	31.7797	36.9619	17.0419	19.2467	25.7517	3.54647	5.72828	2.69806	6.4449	10.3174
b0990	NC_000913.3	+	1051461	1051673	213	44304	27429	18993	1540	933	1249	1376	1814	900	1091	1160	1108	1470	1703	1911	5743	3758	5973	1864	690	2648	940	1391	1976	1557	1181	1693	250	513	262	17	30	15	32313	19370.8	15261.3	1009.4	690.66	918.967	975.987	1298.89	607.063	878.924	748.013
b0991	NC_000913.3	+	1051847	1052077	231	295	276	243	32	21	35	39	41	22	15	22	21	55	62	78	102	56	88	24	15	31	24	24	33	37	25	27	4	7	3	0	0	0	198.392	179.727	180.041	19.3402	14.3341	23.7451	25.5069	27.0698	13.683	11.1426	13.081
b0992	NC_000913.3	-	1052289	1053362	1074	27	22	48	68	202	184	25	38	207	23	29	303	137	139	175	29	80	57	16	41	171	12	7	9	26	34	33	35	9	90	10	15	4	3.90548	3.08131	7.64915	8.83951	29.6558	26.8492	3.51675	5.39626	27.6909	3.67477	3.70872
b0993	NC_000913.3	-	1053434	1056178	2745	117	138	168	136	217	173	163	172	169	88	139	140	910	1028	1081	152	191	182	109	170	162	97	112	116	134	112	158	74	87	76	59	93	76	6.62153	7.56229	10.4747	6.91704	12.4646	9.8769	8.9712	9.55652	8.84535	5.50106	6.9551
b0994	NC_000913.3	+	1056261	1057289	1029	40	72	63	45	134	107	86	96	95	49	75	79	250	370	296	53	73	56	72	127	178	57	47	60	91	124	134	102	97	104	82	109	96	6.03892	10.5253	10.4786	6.10549	20.533	16.2962	12.6267	14.2288	13.2641	8.17122	10.011
b0995	NC_000913.3	-	1057262	1057954	693	47	68	49	77	125	141	76	89	119	80	104	100	510	596	625	79	104	79	82	80	115	68	63	81	177	160	176	127	114	107	69	62	106	10.5361	14.7602	12.1015	15.5125	28.4406	31.8862	16.5686	19.5871	24.6709	19.809	20.6125
b0996	NC_000913.3	+	1058084	1059256	1173	10	9	8	6	24	27	4	2	2	3	3	3	53	57	63	11	12	17	5	18	14	4	2	5	5	7	7	3	10	3	7	8	16	1.32439	1.15415	1.16726	0.714129	3.22608	3.6073	0.51519	0.260043	0.244964	0.438863	0.35128
b0997	NC_000913.3	+	1059256	1061802	2547	79	86	83	43	105	102	63	64	74	35	41	45	305	350	335	50	70	68	52	97	91	55	60	67	81	76	100	56	60	68	49	65	96	4.81851	5.07909	5.57732	2.35702	6.50014	6.27608	3.73695	3.83234	4.1742	2.35801	2.21098
b0998	NC_000913.3	+	1061799	1062398	600	51	50	44	27	53	51	41	54	50	26	29	66	224	266	333	72	56	46	23	35	20	30	34	42	54	46	71	34	42	34	33	52	46	13.2049	12.5353	12.551	6.28255	13.9279	13.321	10.3238	13.7264	11.9726	7.43581	6.63861
b0999	NC_000913.3	-	1062550	1062855	306	336	275	223	316	523	561	918	1062	795	327	716	565	201	287	268	366	672	353	3041	3978	1128	2101	2126	2111	493	697	997	2341	3536	2747	1159	1867	1725	170.582	135.185	124.727	144.175	269.49	287.315	453.238	529.318	373.264	183.372	321.383
b1000	NC_000913.3	-	1062855	1063775	921	1069	791	558	718	1434	1463	2273	2669	1993	928	1997	1745	387	479	500	1113	1837	1034	10182	11682	3752	1899	1753	1753	1054	1531	2382	6696	9953	7869	3977	5160	6797	180.315	129.191	103.693	108.84	245.5	248.944	372.859	441.98	310.898	172.9	297.817
b1001	NC_000913.3	+	1064036	1065292	1257	14	26	21	13	63	51	4	4	2	6	5	8	9	12	21	19	28	25	15	16	19	6	16	5	7	2	6	8	8	2	4	4	6	1.73024	3.11139	2.8593	1.44388	7.90256	6.35846	0.480762	0.485331	0.228594	0.819072	0.546343
b1002	NC_000913.3	+	1065585	1066826	1242	961	930	797	5247	3352	3090	2710	2625	4493	3987	4715	4725	1041	1300	956	2814	3718	1978	6588	6265	15059	2035	1823	1891	5257	6036	6824	7199	6985	7433	3652	3430	4800	120.203	112.636	109.828	589.811	425.544	389.901	329.65	322.345	519.739	550.847	521.424
b1003	NC_000913.3	-	1066864	1067091	228	411	645	677	464	530	751	604	539	361	642	1092	857	91	120	94	654	1281	668	2751	3317	1725	724	741	747	2259	2381	3366	1298	1741	1619	550	1103	1307	280.041	425.541	508.195	284.123	366.525	516.205	400.228	360.552	227.48	483.177	657.837
b1004	NC_000913.3	-	1067112	1067708	597	1725	2165	1829	1184	1446	1720	1434	1375	878	2071	3327	2226	239	297	288	2276	4526	2261	10872	12413	9372	2671	2533	2553	3430	3744	4733	4587	5616	5422	4219	4701	6453	448.879	545.507	524.343	276.886	381.906	451.514	362.894	351.271	211.296	595.267	765.436
b1006	NC_000913.3	-	1068511	1069839	1329	64	112	102	30	120	144	78	86	105	31	83	73	158	163	192	54	63	50	82	95	85	94	69	69	80	91	123	84	101	79	100	90	116	7.48117	12.6768	13.1356	3.15152	14.237	16.9807	8.86697	9.86932	11.351	4.00261	8.57796
b1007	NC_000913.3	-	1069860	1070354	495	3	2	4	4	8	12	9	2	8	6	11	5	15	11	18	2	10	3	8	9	9	4	2	3	3	16	5	11	11	5	7	3	8	0.941522	0.607773	1.38303	1.12818	2.54828	3.79921	2.7469	0.616224	2.32196	2.07995	3.05224
b1008	NC_000913.3	-	1070365	1070955	591	3	5	6	0	11	20	5	2	1	5	1	1	12	9	23	1	8	5	6	2	8	5	2	1	6	5	11	5	2	1	4	3	1	0.788585	1.27262	1.73756	0	2.93473	5.30346	1.27817	0.516126	0.243099	1.45174	0.232404
b1009	NC_000913.3	-	1070965	1071765	801	2	5	7	6	21	22	5	5	3	1	7	7	31	30	47	11	9	3	5	10	12	6	6	3	3	5	10	3	6	3	5	6	9	0.387893	0.938975	1.49569	1.04578	4.1338	4.30435	0.943068	0.952031	0.538096	0.214227	1.20032
b1010	NC_000913.3	-	1071773	1072159	387	0	4	3	2	2	6	0	5	0	0	0	3	5	10	16	0	1	1	2	0	1	0	0	2	3	3	3	2	1	2	2	1	1	0	1.55477	1.32674	0.72151	0.814857	2.42973	0	1.97048	0	0	0
b1011	NC_000913.3	-	1072171	1072863	693	2	5	5	1	20	24	1	3	2	2	0	0	20	26	20	5	3	4	2	0	6	0	2	1	4	5	9	1	4	0	2	0	0	0.448344	1.08531	1.23485	0.201461	4.5505	5.42744	0.218008	0.66024	0.414637	0.495225	0
b1012	NC_000913.3	-	1072863	1074011	1149	6	8	10	1	30	25	7	1	7	1	6	0	32	47	37	16	16	7	5	3	9	5	1	1	13	21	21	1	2	2	3	4	6	0.811233	1.04734	1.48955	0.121508	4.11684	3.40986	0.920414	0.132737	0.875284	0.149343	0.717236
b1013	NC_000913.3	+	1074242	1074880	639	159	119	129	152	156	166	152	144	171	147	166	158	589	716	639	120	135	122	123	115	95	84	95	111	216	122	195	115	135	116	181	186	239	38.6555	28.0132	34.5514	33.2098	38.4934	40.7122	35.9375	34.3697	38.4473	39.475	35.6811
b1014	NC_000913.3	-	1074920	1078882	3963	10610	11239	11958	4663	2247	1923	8547	4068	1038	20324	15291	1799	4715	6228	5032	21520	20664	10733	16369	7390	19082	3888	5592	6063	11626	12129	18233	2876	2362	2948	2718	1841	1489	415.916	426.599	516.429	164.272	89.4008	76.0453	325.833	156.556	37.6309	880.017	529.959
b1015	NC_000913.3	+	1079305	1080813	1509	1704	1471	1413	1081	773	684	855	686	373	2689	2410	620	2637	3604	2933	5206	5351	2703	1749	902	3039	1782	2543	3002	2803	2401	3175	614	726	557	1030	836	774	175.426	146.636	160.261	100.014	80.7705	71.0369	85.6017	69.3343	35.5133	305.779	219.361
b1018	NC_000913.3	+	1082243	1083370	1128	412	502	682	106	76	122	76	76	64	127	172	83	811	1002	1002	313	210	249	93	64	33	946	1078	1175	695	307	158	97	122	105	234	130	233	56.7417	66.9439	103.479	13.1196	10.6235	16.9499	10.1791	10.2759	8.15158	19.3197	20.9435
b1019	NC_000913.3	+	1083376	1084647	1272	349	544	638	61	90	98	115	85	91	133	168	87	655	805	826	296	208	227	91	65	59	564	477	617	606	356	217	135	90	80	220	138	194	42.6239	64.3322	85.844	6.69524	11.1562	12.0741	13.6589	10.1917	10.2784	17.942	18.1407
b1020	NC_000913.3	+	1084992	1086056	1065	2051	1168	1486	1238	1098	867	1174	1261	547	2898	4700	858	3022	3991	3145	699	902	713	2878	925	670	584	474	545	926	868	1613	588	1139	519	784	752	1385	299.179	164.972	238.806	162.291	162.56	127.581	166.542	180.584	73.7919	466.933	606.148
b1021	NC_000913.3	-	1086106	1086519	414	125	92	70	17	28	18	9	7	6	15	17	13	46	47	58	103	94	71	20	4	19	11	17	9	13	15	7	3	3	6	5	6	2	46.9056	33.4275	28.9384	5.73287	10.664	6.8138	3.28434	2.57876	2.0822	6.21723	5.64
b1022	NC_000913.3	-	1086521	1087846	1326	163	132	69	10	58	57	6	10	2	10	9	6	52	89	72	222	180	120	12	15	34	10	26	28	3	11	18	9	6	2	12	6	3	19.0967	14.9743	8.90598	1.05288	6.89679	6.73672	0.683617	1.15019	0.216699	1.29408	0.932244
b1023	NC_000913.3	-	1087839	1089857	2019	201	161	110	21	60	52	9	20	7	15	14	14	84	141	121	337	303	189	32	28	69	31	32	51	22	23	44	6	12	8	3	13	3	15.4659	11.9952	9.32465	1.45213	4.68573	4.03631	0.67346	1.5108	0.498118	1.27486	0.952407
b1024	NC_000913.3	-	1089866	1092289	2424	589	322	217	81	110	105	38	29	32	37	59	58	310	426	432	1208	1061	794	94	116	258	126	104	116	99	96	275	33	51	25	37	74	46	37.7483	19.982	15.3216	4.66526	7.15521	6.7885	2.36841	1.82465	1.89665	2.61924	3.34311
b1025	NC_000913.3	+	1092876	1094234	1359	104	75	44	53	74	107	16	8	8	15	27	23	422	663	560	203	185	162	32	21	74	14	20	22	36	40	38	17	24	18	16	17	10	11.8885	8.30154	5.54127	5.44477	8.58568	12.339	1.77871	0.897809	0.845749	1.89399	2.72882
b1026	NC_000913.3	-	1094275	1095141	867	1	4	8	0	5	4	0	0	0	4	3	1	10	7	8	3	4	4	1	0	4	0	3	0	1	2	1	3	1	1	0	1	0	0.179182	0.693997	1.57924	0	0.909313	0.723033	0	0	0	0.791675	0.475262
b1027	NC_000913.3	-	1095138	1095437	300	0	0	0	0	0	0	0	0	0	0	1	0	1	0	0	0	0	0	0	0	1	0	0	0	0	0	1	0	0	0	0	0	0	0	0	0	0	0	0	0	0	0	0	0.457835
b1028	NC_000913.3	+	1095505	1095846	342	0	0	0	1	3	4	1	0	0	1	1	1	15	26	13	5	3	4	0	1	0	0	2	1	1	3	2	0	0	0	0	0	0	0	0	0	0.408223	1.38311	1.83295	0.441753	0	0	0.501741	0.40161
b1029	NC_000913.3	+	1095843	1096829	987	42	36	23	13	55	40	4	1	7	4	5	8	249	341	347	22	22	32	6	6	19	2	5	3	3	6	8	3	5	6	7	4	9	6.61069	5.48658	3.98829	1.83886	8.78634	6.35126	0.612277	0.154524	1.01895	0.695423	0.695799
b1032	NC_000913.3	-	1097565	1097652	88	2	3	4	5	9	10	0	2	2	4	1	5	11	5	12	9	2	4	0	0	5	0	0	0	2	3	1	2	0	2	2	1	0	3.53071	5.12809	7.77953	7.93251	16.1258	17.8088	0	3.46626	3.26526	7.7998	1.5608
b1033	NC_000913.3	+	1097886	1098824	939	584	547	435	272	275	308	274	278	281	348	361	313	331	431	406	267	322	260	404	490	453	330	348	460	911	771	871	321	373	373	267	240	399	96.6188	87.6271	79.2866	40.4415	46.1774	51.4046	44.085	45.1536	42.9944	63.5945	52.8047
b1034	NC_000913.3	+	1098879	1099616	738	661	670	547	560	580	515	658	670	572	591	752	648	259	269	274	406	467	323	501	553	478	588	680	682	976	833	1038	528	522	487	324	355	532	139.142	136.564	126.855	105.939	123.918	109.362	134.702	138.462	111.355	137.416	139.956
b1035	NC_000913.3	+	1099640	1100194	555	477	577	592	483	432	397	602	516	412	447	574	455	383	389	412	371	373	346	373	458	317	657	695	849	1194	903	1044	375	349	254	305	241	374	133.518	156.387	182.56	121.5	122.731	112.102	163.874	141.798	106.653	138.204	142.053
b1036	NC_000913.3	+	1100296	1100787	492	640	531	645	212	248	232	286	232	272	212	269	332	931	1036	1055	488	437	506	274	262	229	428	434	531	408	387	403	201	228	209	194	137	195	202.083	162.348	224.373	60.1581	79.4783	73.8992	87.8226	71.9178	79.4282	73.9396	75.0962
b1037	NC_000913.3	-	1100851	1101684	834	118	200	264	47	153	95	73	66	69	62	110	138	273	411	353	107	114	64	193	280	103	119	154	207	72	65	67	84	149	85	173	161	199	21.9801	36.0729	54.1769	7.86783	28.926	17.8515	13.224	12.0696	11.8865	12.7565	18.1158
b1038	NC_000913.3	-	1101711	1102127	417	10	27	28	4	23	18	2	11	1	5	7	11	17	40	46	16	12	2	25	46	10	7	16	12	5	2	6	8	9	8	16	17	34	3.72545	9.73967	11.4921	1.33921	8.69669	6.76478	0.724602	4.02319	0.344536	2.0575	2.30565
b1039	NC_000913.3	-	1102152	1102541	390	23	44	55	6	37	44	5	23	5	12	14	16	41	51	45	15	27	14	37	60	17	12	14	20	5	7	9	17	25	7	24	31	42	9.16174	16.9709	24.1365	2.14788	14.9589	17.6809	1.93692	8.9945	1.84194	5.27986	4.93054
b1040	NC_000913.3	-	1102546	1103196	651	121	206	263	78	369	256	138	211	117	88	194	216	156	190	178	98	72	67	182	325	130	127	151	119	49	94	123	144	228	123	371	365	454	28.8748	47.5996	69.1434	16.7277	89.3733	61.6277	32.0261	49.4328	25.8212	23.1957	40.9309
b1041	NC_000913.3	+	1103951	1104406	456	2	1	4	8	21	21	1	0	0	2	0	2	18	32	20	5	9	0	13	12	6	5	3	3	3	0	7	4	4	1	2	1	6	0.681365	0.329877	1.50131	2.44934	7.26134	7.21725	0.331315	0	0	0.752612	0
b1042	NC_000913.3	+	1104447	1104902	456	28	25	29	21	23	27	10	5	3	10	38	18	56	80	62	13	13	5	47	53	43	20	22	24	48	41	46	34	37	24	14	34	44	9.53911	8.24692	10.8845	6.42951	7.9529	9.27932	3.31315	1.67232	0.945208	3.76306	11.4459
b1043	NC_000913.3	+	1104961	1105293	333	10	13	5	1	7	8	1	2	0	0	2	2	13	8	14	4	5	3	3	1	4	1	5	3	1	3	2	1	1	0	1	1	4	4.6652	5.8724	2.56982	0.419256	3.31449	3.76498	0.453692	0.916008	0	0	0.824929
b1044	NC_000913.3	+	1105414	1105725	312	9	11	7	13	16	21	3	5	13	4	9	8	45	65	42	9	12	13	33	20	26	17	8	9	6	6	4	10	6	5	2	3	8	4.48128	5.3034	3.8399	5.81718	8.08589	10.5483	1.45269	2.44416	5.98632	2.19994	3.96204
b1045	NC_000913.3	+	1105820	1106353	534	208	218	167	175	341	297	346	349	399	278	404	391	178	220	190	231	353	161	996	891	928	171	113	143	399	425	611	517	624	477	403	411	587	60.5113	61.409	53.5244	45.7531	100.687	87.163	97.8904	99.6776	107.35	89.3325	103.913
b1046	NC_000913.3	+	1106355	1107776	1422	426	388	329	365	570	535	655	808	692	528	671	567	236	332	307	401	464	305	1651	1334	997	306	253	255	680	627	1005	644	761	587	376	432	581	46.5398	41.0439	39.5979	35.8358	63.203	58.9619	69.59	86.6613	69.9161	63.7148	64.8117
b1047	NC_000913.3	-	1107784	1108941	1158	44	87	79	243	184	265	172	185	100	189	192	213	205	273	241	228	238	286	117	67	100	37	34	42	40	40	42	41	54	33	39	35	20	5.90281	11.3013	11.676	29.2969	25.0537	35.8636	22.4401	24.3656	12.4069	28.0065	22.7732
b1048	NC_000913.3	+	1109335	1110870	1536	783	819	721	2882	2797	2785	3844	3966	4112	3072	3897	4071	975	1131	1078	1836	2072	1708	3262	3802	2940	1226	1214	1543	3318	3784	4257	2846	3136	2620	1399	1400	2349	79.1927	80.2065	80.3379	261.955	287.12	284.152	378.092	393.799	384.621	343.191	348.474
b1049	NC_000913.3	+	1110863	1113406	2544	1743	1809	1765	2904	2855	2696	4992	4743	4846	3026	3791	3192	2200	2595	2654	3148	3173	2879	4193	4454	2297	3524	3698	3844	5678	5093	6916	4290	5347	4039	2795	2459	3513	106.438	106.964	118.742	159.369	176.95	166.081	296.458	284.348	273.676	204.107	204.676
b1050	NC_000913.3	+	1113579	1113806	228	31	32	26	32	76	44	49	43	36	53	62	39	35	39	49	27	37	39	101	90	80	44	52	63	50	92	90	62	89	90	133	240	269	21.1223	21.1121	19.5171	19.5947	52.5583	30.2437	32.4688	28.7639	22.685	39.8884	37.3497
b1051	NC_000913.3	-	1113807	1114181	375	2329	2335	2217	848	1051	935	1219	965	751	1683	2508	886	223	273	192	1354	2177	1067	6688	6303	3315	1448	1545	1444	1843	1635	2139	2045	2977	3004	3158	3472	6175	964.834	936.639	1011.84	315.71	441.91	390.749	491.109	392.473	287.726	770.121	918.601
b1053	NC_000913.3	-	1114264	1115490	1227	147	169	245	235	376	376	442	479	544	269	306	439	490	664	592	184	304	222	587	506	394	172	171	146	221	292	321	201	241	208	92	88	129	18.6118	20.7185	34.1742	26.7391	48.3176	48.0242	54.4231	59.5394	63.6979	37.6196	34.2537
b1054	NC_000913.3	-	1115662	1116582	921	350	407	468	604	681	770	678	775	969	606	750	947	986	1121	1310	890	1130	1027	730	1001	919	662	718	775	693	850	819	1043	956	1269	338	311	487	59.0368	66.4739	86.9686	91.5589	116.587	131.023	111.218	128.338	151.159	112.907	111.849
b1055	NC_000913.3	+	1116807	1117859	1053	413	596	608	856	639	665	701	833	644	810	982	728	226	258	304	418	299	393	386	253	246	707	852	903	798	506	619	205	239	170	254	172	290	60.9307	85.1402	98.8215	113.493	95.683	98.9715	100.576	120.651	87.8675	131.997	128.09
b1056	NC_000913.3	-	1117901	1118476	576	114	89	94	110	100	102	100	91	79	94	148	144	44	71	71	125	112	93	240	148	153	29	36	61	70	59	93	117	148	132	94	71	148	30.7466	23.2426	27.9307	26.6621	27.3741	27.752	26.2291	24.0953	19.705	28.0034	35.2915
b1057	NC_000913.3	-	1118480	1119046	567	51	33	43	24	23	23	23	43	13	14	16	27	47	85	69	30	21	40	34	17	30	5	11	4	6	6	14	5	8	8	5	5	7	13.9734	8.75483	12.9796	5.90951	6.39598	6.35714	6.12844	11.5664	3.29406	4.23693	3.87586
b1058	NC_000913.3	-	1119307	1119447	141	0	1	1	4	13	9	1	1	0	0	2	3	1	4	7	3	3	4	2	1	4	2	1	1	6	0	1	0	1	1	0	0	1	0	1.06684	1.21383	3.96063	14.5374	10.0032	1.07149	1.08167	0	0	1.94824
b1059	NC_000913.3	-	1119468	1120586	1119	413	367	332	275	255	262	232	259	239	328	375	367	408	510	489	319	410	367	411	380	402	327	412	468	325	316	484	246	264	254	208	152	300	57.3369	49.3347	50.779	34.3104	35.9313	36.6934	31.323	35.3007	30.6859	50.2979	46.029
b1060	NC_000913.3	-	1120701	1120955	255	9514	5147	4505	4852	5333	6421	2756	3532	7444	4894	5790	11099	8676	10018	9501	3502	4827	3313	5537	5186	8998	534	689	596	781	948	1492	2029	3069	2688	2471	3372	2428	5796.12	3036.2	3023.65	2656.46	3297.57	3946.2	1632.84	2112.49	4194.08	3293.29	3118.67
b1061	NC_000913.3	-	1121242	1121487	246	539	542	443	1574	1156	1009	67	88	109	295	304	269	877	1007	947	1579	1445	1418	104	79	121	76	100	126	247	207	250	77	87	62	28	42	53	340.383	331.422	308.209	893.291	740.943	642.796	41.1477	54.5583	63.6594	205.775	169.734
b1062	NC_000913.3	-	1121561	1122607	1047	568	709	611	1266	950	1037	658	648	480	864	1050	941	380	515	550	580	510	413	314	194	235	275	269	281	641	570	606	178	185	150	361	211	215	84.2784	101.863	99.8782	168.815	143.067	155.221	94.9477	94.3935	65.8666	141.603	137.744
b1063	NC_000913.3	-	1122713	1123273	561	634	727	729	717	1012	1039	1336	1593	1197	1276	1688	1728	832	991	1045	666	750	614	1296	927	700	895	878	932	365	403	602	878	698	962	856	925	702	175.566	194.934	222.403	178.435	284.433	290.248	359.79	433.078	306.551	390.296	413.276
b1064	NC_000913.3	-	1123407	1124054	648	398	374	269	1096	1613	1867	1828	2200	2067	1836	2699	2220	138	156	163	471	624	398	3818	3917	2020	1256	1071	1000	931	1238	2002	2823	2632	3206	1761	1434	1688	95.4163	86.8187	71.0483	236.134	392.484	451.53	426.193	517.799	458.286	486.187	572.082
b1065	NC_000913.3	-	1124118	1125326	1209	246	228	284	482	653	552	450	455	756	435	481	911	392	502	482	322	399	268	466	530	692	430	346	400	411	694	743	672	842	750	466	515	385	31.6099	28.3678	40.2039	55.6601	85.1626	71.5533	56.233	57.3983	89.8393	61.7403	54.6449
b1066	NC_000913.3	+	1125562	1126146	585	423	434	314	213	292	249	242	281	433	270	334	361	271	378	335	277	288	222	331	377	518	252	289	301	487	470	574	416	448	451	275	318	426	112.331	111.596	91.865	50.8332	78.7026	66.7053	62.4978	73.2595	106.342	79.198	78.419
b1067	NC_000913.3	+	1126157	1126804	648	424	401	319	181	204	217	251	260	312	244	324	279	310	333	295	196	263	174	373	468	588	251	311	340	565	505	678	358	358	392	267	234	420	101.65	93.0864	84.2543	38.9966	49.6384	52.481	58.52	61.1944	69.1752	64.6131	68.6753
b1068	NC_000913.3	+	1126806	1127729	924	514	486	388	256	299	295	431	432	528	363	464	419	423	530	489	298	329	223	521	645	848	356	359	433	868	834	1126	526	536	573	360	320	590	86.4183	79.119	71.8681	38.6804	51.0225	50.0342	70.471	71.3059	82.098	67.4125	68.9726
b1069	NC_000913.3	+	1127839	1129374	1536	335	392	479	387	472	449	545	628	371	305	408	446	655	712	717	446	444	475	423	339	283	405	437	502	406	318	550	246	222	166	308	250	417	33.8819	38.3894	53.3729	35.1757	48.4521	45.8113	53.6057	62.3565	34.7019	34.0733	36.4838
b1070	NC_000913.3	-	1129414	1129830	417	25	36	31	20	62	36	38	46	62	52	50	76	44	51	51	43	41	74	51	55	281	60	76	64	42	52	54	39	47	39	17	12	26	9.31362	12.9862	12.7234	6.69603	23.4433	13.5296	13.7674	16.8242	21.3612	21.398	16.4689
b1071	NC_000913.3	-	1129835	1130128	294	28	27	35	30	48	30	46	41	65	50	64	80	28	25	43	32	56	59	83	82	396	47	62	58	89	87	147	71	47	52	19	16	30	14.7954	13.8144	20.375	14.2461	25.7428	15.9916	23.6383	21.2691	31.7641	29.1829	29.8995
b1072	NC_000913.3	-	1130204	1130863	660	37	37	47	37	55	43	41	45	42	30	59	55	87	124	100	35	38	52	39	32	109	48	33	23	79	60	78	29	40	24	37	28	57	8.70908	8.43285	12.1879	7.82675	13.1396	10.2104	9.38524	10.3988	9.14274	7.7998	12.2783
b1073	NC_000913.3	+	1131018	1131434	417	2	4	0	4	7	9	0	3	1	0	0	0	13	17	11	7	4	18	0	0	129	2	4	3	15	12	16	2	0	0	0	0	0	0.74509	1.44291	0	1.33921	2.64682	3.38239	0	1.09723	0.344536	0	0
b1074	NC_000913.3	+	1131438	1131842	405	2	1	0	1	16	7	2	2	5	0	2	0	8	4	10	6	5	13	4	2	71	0	1	0	23	16	19	2	1	0	0	0	3	0.767166	0.371417	0	0.344722	6.22913	2.70869	0.746071	0.753162	1.77372	0	0.678275
b1075	NC_000913.3	+	1131854	1132549	696	14	3	9	3	7	7	7	6	3	3	8	7	32	34	37	13	8	57	9	13	357	8	24	7	91	43	70	10	6	3	8	8	9	3.12488	0.648379	2.21314	0.601777	1.58581	1.57618	1.51948	1.31479	0.619274	0.739636	1.57874
b1076	NC_000913.3	+	1132574	1133782	1209	9	10	23	16	46	32	16	25	16	17	12	10	23	29	33	43	35	94	8	17	651	28	31	28	114	80	94	15	16	17	16	18	29	1.15646	1.2442	3.25595	1.84764	5.99921	4.14802	1.9994	3.15375	1.90136	2.41284	1.36328
b1077	NC_000913.3	+	1133802	1134557	756	11	11	20	8	39	39	19	12	12	15	16	9	39	56	41	28	22	69	19	19	385	21	30	26	93	51	62	19	22	17	20	13	21	2.2604	2.18871	4.52777	1.47738	8.13402	8.08462	3.79697	2.42088	2.2805	3.40467	2.90689
b1078	NC_000913.3	+	1134729	1135511	783	21	35	34	17	28	27	15	14	20	21	32	14	60	53	63	28	32	69	24	34	475	21	45	52	71	66	65	25	29	29	18	11	31	4.16651	6.72393	7.43179	3.03117	5.63843	5.40405	2.89424	2.72697	3.66977	4.60218	5.61331
b1079	NC_000913.3	+	1135564	1136262	699	15	11	13	3	22	15	4	5	9	2	11	10	37	40	52	22	7	24	9	21	195	33	61	33	32	13	34	10	8	9	8	8	12	3.33372	2.36719	3.18304	0.599194	4.96258	3.36303	0.864546	1.09095	1.84985	0.490974	2.16145
b1080	NC_000913.3	+	1136274	1137371	1098	11	19	24	9	36	24	27	14	14	12	18	11	43	50	78	17	19	44	14	9	182	19	31	36	47	23	35	7	15	5	14	10	16	1.55634	2.60296	3.74098	1.14436	5.16967	3.42552	3.71507	1.94464	1.83188	1.87536	2.25165
b1081	NC_000913.3	+	1137371	1138312	942	15	16	17	7	30	21	13	7	12	7	13	9	34	48	48	7	19	15	8	7	134	16	9	16	33	23	26	7	18	11	13	6	16	2.47375	2.55497	3.08869	1.03746	5.02149	3.4937	2.08496	1.13334	1.83021	1.27513	1.8955
b1082	NC_000913.3	+	1138378	1140021	1644	48	43	56	32	45	51	52	49	37	32	32	43	116	146	138	130	143	241	83	70	667	64	66	66	60	69	59	36	53	42	31	62	75	4.5358	3.93444	5.82992	2.71751	4.31592	4.86167	4.77867	4.54577	3.23348	3.34006	2.67349
b1083	NC_000913.3	+	1140033	1140986	954	128	142	134	78	127	112	87	121	151	64	104	163	184	237	221	106	149	191	153	146	735	140	160	186	123	114	134	81	116	111	97	105	190	20.8438	22.3901	24.0399	11.4148	20.9902	18.3987	13.7777	19.3442	22.7405	11.5117	14.9732
b1084	NC_000913.3	-	1141182	1144367	3186	7165	8517	8124	6997	4770	4903	5052	5253	3920	6967	7601	5858	1425	1838	1734	10098	9716	7303	5059	5656	4803	7021	7670	8075	14051	10468	11654	4057	5367	3828	4139	3661	5312	349.37	402.122	436.416	306.612	236.067	241.175	239.565	251.464	176.771	375.237	327.684
b1085	NC_000913.3	+	1144502	1144822	321	4	2	1	1	19	11	3	9	2	6	6	1	4	7	7	1	4	3	1	2	13	6	4	3	5	0	4	0	1	1	15	17	5	1.93584	0.93722	0.533177	0.434929	9.33278	5.37038	1.41196	4.27613	0.89515	3.20739	2.5673
b1086	NC_000913.3	+	1144940	1145899	960	545	679	694	1025	689	751	740	822	487	728	821	675	768	971	999	1016	929	1010	409	314	372	395	433	464	787	559	858	278	248	154	310	303	431	88.1942	106.394	123.727	149.065	113.165	122.599	116.457	130.591	72.8834	130.127	117.463
b1087	NC_000913.3	-	1146011	1146595	585	463	501	570	455	538	537	515	604	592	507	644	712	303	454	363	445	553	289	882	884	591	331	368	363	792	696	1185	508	549	497	467	478	882	122.953	128.825	166.761	108.587	145.007	143.858	133.002	157.469	145.391	148.716	151.203
b1088	NC_000913.3	+	1146794	1147315	522	5458	5871	5871	5128	4187	4559	5757	5709	4339	3901	5379	5092	1821	2062	2563	5936	5781	6704	2925	2417	1748	3743	4170	4798	3362	2996	4509	1880	1950	1680	1791	1737	2622	1624.34	1691.84	1924.94	1371.52	1264.72	1368.72	1666.22	1668.03	1194.24	1282.36	1415.34
b1089	NC_000913.3	+	1147367	1147540	174	1253	1285	1059	1872	1998	2095	2416	2234	1999	1862	2412	2242	582	739	723	2123	2234	2246	1761	1547	1082	1253	1415	1582	3597	3353	4674	1390	1353	1215	904	1293	1106	1118.71	1110.89	1041.65	1502.03	1810.54	1886.91	2097.75	1958.16	1650.57	1836.27	1903.96
b1090	NC_000913.3	+	1147621	1148691	1071	399	507	645	2278	1933	2128	2724	2556	2170	1785	2213	2157	2647	2964	3260	1890	1696	1659	1688	1540	981	1408	1347	1299	1097	1055	1518	1207	1345	1058	1302	1152	1575	57.8759	71.209	103.073	296.953	284.58	311.386	384.258	363.986	291.099	285.993	283.807
b1091	NC_000913.3	+	1148759	1149712	954	833	1046	923	1464	1331	1431	2000	1952	1591	1223	1618	1365	2102	2491	2643	1799	1525	1744	1722	1473	926	2265	2369	2594	1825	1618	1894	1243	1360	1084	2020	1785	2682	135.647	164.93	165.588	214.248	219.984	235.076	316.728	312.065	239.603	219.98	232.949
b1092	NC_000913.3	+	1149728	1150657	930	1345	1903	1770	1672	1588	1901	2509	2695	2055	1761	2393	1830	1937	2256	2274	1681	1667	1641	2173	2297	1202	3465	3835	4208	3160	2700	3605	1705	2090	1799	2044	1886	2715	224.675	307.803	325.737	251.002	269.234	320.344	407.59	441.967	317.468	324.925	353.419
b1093	NC_000913.3	+	1150670	1151404	735	7870	10593	10673	7571	8954	8231	10790	11789	11925	8793	12690	12160	2279	2543	2621	7540	8298	6109	9129	8605	5681	11579	11952	13051	9707	8037	11134	9470	10262	9296	9116	8563	10022	1663.42	2167.95	2485.28	1438.1	1920.84	1755.02	2217.89	2446.26	2331	2052.84	2371.4
b1094	NC_000913.3	+	1151615	1151851	237	12306	14189	14302	13733	15458	13030	13149	12867	14338	15531	19393	19071	5372	5957	5376	10779	12400	9179	12774	9894	8999	9886	12185	10152	13464	11058	14571	10644	13453	11232	13033	13914	13307	8066.46	9005.76	10328.2	8089.85	10284.1	8616.15	8382.04	8280.23	8691.83	11244.9	11239
b1095	NC_000913.3	+	1151939	1153180	1242	14351	16809	17017	8719	7438	7643	8456	8834	7132	7349	9404	9549	15030	15220	20305	9951	9778	9636	5174	4373	4354	8796	9683	10290	10485	7871	8043	4548	4869	4040	5059	4608	5279	1795.04	2035.81	2344.97	980.096	944.271	964.405	1028.61	1084.8	825.013	1015.34	1039.97
b1096	NC_000913.3	+	1153300	1154109	810	298	332	358	196	213	197	227	262	238	186	229	238	475	626	573	259	266	276	239	240	167	457	478	532	280	243	287	249	235	191	199	198	310	57.1539	61.6552	75.644	33.7827	41.4626	38.1152	42.3395	49.3321	42.2146	39.4034	38.8312
b1097	NC_000913.3	+	1154112	1155134	1023	380	357	417	236	234	251	283	374	240	203	228	278	824	923	903	299	295	301	277	242	163	486	559	611	266	272	351	242	270	181	171	188	250	57.7062	52.494	69.7648	32.2077	36.0664	38.4517	41.7942	55.7583	33.7059	34.0507	30.6119
b1098	NC_000913.3	+	1155124	1155765	642	350	329	411	231	217	196	348	304	250	194	248	252	460	490	542	259	289	253	340	266	167	425	416	417	323	301	418	289	275	248	290	289	415	84.693	77.0864	109.568	50.2343	53.2951	47.8452	81.8935	72.2191	55.9469	51.8529	53.0576
b1099	NC_000913.3	+	1155762	1156766	1005	586	559	606	313	345	313	512	581	459	289	355	327	592	687	712	400	363	360	445	436	262	514	541	550	511	517	671	358	405	333	274	247	367	90.5829	83.6686	103.201	43.4812	54.1272	48.8085	76.9678	88.1706	65.6172	49.3444	48.5169
b1100	NC_000913.3	+	1156777	1157574	798	1078	989	980	497	734	629	737	921	624	694	974	682	284	328	317	845	1141	748	2367	2072	1262	1022	1058	969	754	769	1165	1201	1385	1319	1673	1772	2045	209.86	186.428	210.184	86.9515	145.029	123.528	139.531	176.023	112.345	149.232	167.644
b1101	NC_000913.3	+	1157869	1159302	1434	1379	1395	1223	1233	1259	1095	1356	1652	1239	1321	1803	1299	1189	1489	1281	2501	2915	2393	4189	4049	3373	3025	3042	3219	2283	2343	2908	2797	3160	2565	3014	2740	4765	149.393	146.333	145.967	120.043	138.433	119.669	142.862	175.701	124.135	158.074	172.694
b1102	NC_000913.3	-	1159362	1161551	2190	111	322	350	54	123	140	82	95	146	119	132	113	205	243	278	71	83	123	58	42	75	238	244	204	117	86	125	79	49	45	261	113	513	7.87396	22.1171	27.3527	3.44249	8.85571	10.0185	5.65686	6.61596	9.57811	9.32414	8.27867
b1103	NC_000913.3	+	1161885	1162244	360	1393	1466	786	285	305	270	339	371	333	369	495	368	246	273	323	426	526	334	1030	972	712	878	1083	1044	1001	803	918	556	605	533	518	581	987	601.123	612.559	373.677	110.526	133.586	117.538	142.266	157.176	132.896	175.885	188.857
b1104	NC_000913.3	+	1162247	1162624	378	632	745	529	175	152	143	173	158	123	182	252	188	165	193	203	248	294	172	476	480	293	530	660	755	524	390	479	259	301	267	123	156	281	259.741	296.47	239.519	64.6353	63.4036	59.2872	69.1448	63.7498	46.7503	82.6201	91.5671
b1105	NC_000913.3	+	1162638	1163279	642	1440	1683	1313	456	441	428	585	585	458	543	671	519	496	574	655	554	677	510	1321	1186	793	1517	1738	2045	2050	1759	2057	735	961	772	538	520	923	348.451	394.335	350.031	99.1638	108.309	104.478	137.666	138.974	102.495	145.135	143.555
b1106	NC_000913.3	+	1163260	1164084	825	290	298	211	139	187	169	183	244	189	173	211	166	176	209	210	201	178	159	233	238	152	229	239	224	243	194	322	203	269	181	173	167	214	54.6083	54.3349	43.7728	23.5225	35.7396	32.1033	33.5122	45.1076	32.9139	35.9831	35.1285
b1107	NC_000913.3	+	1164095	1165120	1026	681	767	605	478	565	538	649	633	550	482	663	555	470	542	492	514	562	402	666	657	469	665	688	666	1001	851	1028	655	740	640	596	569	857	103.113	112.451	100.922	65.0435	86.8287	82.1773	95.5658	94.0957	77.0169	80.6131	88.7558
b1108	NC_000913.3	+	1165143	1165685	543	603	652	570	776	957	917	875	839	1108	991	1309	1243	450	496	542	665	700	458	1113	1107	1571	871	868	904	1057	1146	1340	1020	1052	1100	810	847	1193	172.517	180.619	179.66	199.519	277.891	264.659	243.452	235.654	293.164	313.17	331.109
b1109	NC_000913.3	+	1166085	1167389	1305	173	330	513	6202	5360	5118	4152	9603	4806	3525	3928	8429	1261	1410	1730	566	627	1388	778	1298	798	975	964	1147	857	977	1727	1340	1409	1391	650	572	1002	20.5944	38.0382	67.2796	663.506	647.614	614.62	480.676	1122.3	529.108	463.505	413.42
b1110	NC_000913.3	+	1167599	1168138	540	101	230	328	1056	1078	1332	3113	2798	2597	1941	2297	2912	1943	2214	3019	879	1111	1198	3105	1702	700	1238	886	837	56	81	102	2141	1011	1868	4600	4875	2830	29.0564	64.0694	103.958	273.019	314.766	386.569	870.945	790.255	690.954	616.791	584.249
b1111	NC_000913.3	-	1168200	1168832	633	205	193	298	649	788	872	647	700	811	708	865	916	774	915	889	256	213	297	550	711	346	385	378	403	829	833	1090	613	627	788	441	440	691	50.3112	45.8638	80.5729	143.141	196.284	215.889	154.421	168.658	184.072	191.927	187.691
b1112	NC_000913.3	+	1169073	1169330	258	50	53	44	658	1436	2165	4566	3194	2117	2272	4131	2682	3325	3251	3892	97	113	321	2339	4165	594	181	211	170	196	157	224	232	533	528	58	136	167	30.1068	30.901	29.1883	356.065	877.601	1315.09	2673.75	1888.12	1178.89	1511.11	2199.21
b1113	NC_000913.3	-	1169412	1170374	963	315	412	417	883	957	844	1302	1647	881	741	1072	984	130	190	191	564	492	395	1324	787	410	298	375	403	357	316	851	246	410	254	344	269	565	50.8158	64.3558	74.1116	128.014	156.692	137.351	204.263	260.844	131.438	132.038	152.897
b1114	NC_000913.3	-	1170518	1173964	3447	2021	1545	1441	2652	2130	2366	2560	2713	2429	1729	2115	2338	775	981	987	1256	1249	1064	2080	2212	1327	2004	1872	1629	2640	2370	3189	2255	2815	2397	2342	1915	2649	91.0835	67.4224	71.5482	107.413	97.4318	107.57	112.203	120.039	101.241	86.0716	84.2752
b1115	NC_000913.3	-	1174092	1175165	1074	4	5	21	0	37	28	8	10	2	5	15	9	37	42	53	13	7	14	13	10	25	8	4	2	4	8	5	6	4	3	5	6	9	0.578589	0.700297	3.3465	0	5.432	4.08574	1.12536	1.42007	0.267545	0.798862	1.91831
b1116	NC_000913.3	+	1175427	1176626	1200	1122	1004	977	687	632	604	948	1130	792	593	630	578	590	661	739	719	701	631	791	674	571	815	901	926	650	567	991	393	453	301	290	257	437	145.253	125.855	139.344	79.928	83.0421	78.8811	119.353	143.619	94.8232	84.7968	72.1091
b1117	NC_000913.3	+	1176619	1177320	702	603	567	584	430	357	412	711	620	646	408	414	439	277	329	318	381	377	323	413	415	252	690	769	775	678	539	834	278	337	278	175	187	278	133.443	121.496	142.381	85.5175	80.185	91.9766	153.016	134.7	132.211	99.7308	81.0017
b1118	NC_000913.3	+	1177320	1178564	1245	1232	1301	1327	773	786	784	1280	1219	1378	786	983	806	491	608	575	841	885	685	1034	949	668	1494	1628	1522	1359	1001	1497	803	880	680	736	686	855	153.729	157.19	182.422	86.6829	99.5441	98.6879	155.327	149.33	159.02	108.333	108.446
b1119	NC_000913.3	+	1178593	1179504	912	1189	1414	1469	903	1073	1158	1587	1451	1655	1018	1323	1101	548	663	667	926	975	685	1466	1374	1207	1431	1467	1525	1924	1592	2035	1034	1070	966	808	716	911	202.536	233.223	275.679	138.234	185.51	198.99	262.898	242.653	260.72	191.54	199.249
b1120	NC_000913.3	+	1179631	1180359	729	881	1004	992	595	648	676	853	705	916	653	858	645	437	478	432	658	590	455	853	743	759	689	660	749	1241	1001	1384	511	571	521	482	426	606	187.743	207.168	232.895	113.95	140.155	145.324	176.777	147.494	180.526	153.706	161.655
b1121	NC_000913.3	-	1180479	1181267	789	1	4	4	6	21	22	6	2	2	6	1	6	24	35	57	17	14	23	4	7	7	0	4	2	3	4	3	1	1	1	2	4	0	0.196896	0.762605	0.867679	1.06169	4.19667	4.36981	1.14889	0.386604	0.364187	1.30491	0.174082
b1122	NC_000913.3	-	1181264	1181725	462	5	7	5	3	11	7	3	2	7	0	4	2	6	13	9	11	10	6	3	5	5	1	0	0	0	2	0	4	1	2	0	2	2	1.68129	2.27915	1.85227	0.906573	3.75416	2.37451	0.981035	0.66024	2.17684	0	1.18918
b1123	NC_000913.3	-	1181783	1182829	1047	855	953	1193	1018	996	952	1338	1070	1005	1190	1918	1278	440	464	440	858	943	735	4079	3227	1796	844	798	959	1699	1753	2830	2036	1687	2117	1467	1405	2588	126.863	136.919	195.016	135.745	149.994	142.498	193.07	155.866	137.908	195.032	251.613
b1124	NC_000913.3	-	1182826	1183620	795	126	123	178	119	105	118	210	170	164	101	134	129	77	70	87	180	141	166	240	193	92	192	189	188	166	143	299	131	113	116	141	124	264	24.6217	23.2731	38.3203	20.8979	20.825	23.2612	39.9078	32.6133	29.6379	21.8002	23.1509
b1125	NC_000913.3	-	1183617	1184444	828	115	122	164	105	100	89	189	125	117	79	131	118	107	114	109	188	166	183	158	90	84	151	158	156	151	71	211	86	83	84	126	108	208	21.5766	22.1639	33.8992	17.7044	19.0428	16.8452	34.4855	23.0247	20.3014	16.372	21.7306
b1126	NC_000913.3	-	1184458	1185594	1137	738	792	938	650	580	686	975	991	757	509	690	717	1103	1270	1411	803	831	898	847	637	453	672	818	807	964	783	1552	333	311	224	330	312	581	100.835	104.781	141.195	79.8135	80.4322	94.5542	129.554	132.931	95.6547	76.8181	83.3526
b1127	NC_000913.3	+	1185844	1187070	1227	881	854	644	569	702	721	805	695	725	814	1102	937	539	637	634	981	1414	785	2483	2655	1772	602	633	677	1751	1678	2435	1725	1869	1962	1480	1297	2959	111.544	104.696	89.8292	64.7427	90.21	92.089	99.119	86.3881	84.8915	113.838	123.358
b1128	NC_000913.3	-	1187119	1188240	1122	1671	1767	1717	3265	3819	3500	3706	3825	4228	3017	3949	4395	2256	2636	2489	1753	1857	1441	2978	3244	2469	2358	2276	2327	3491	3373	4574	3549	3644	3703	2634	2249	3946	231.365	236.897	261.911	406.269	536.685	488.869	499.02	519.939	541.393	461.412	483.42
b1129	NC_000913.3	-	1188316	1189776	1461	715	577	557	374	399	459	706	634	706	462	553	594	898	1159	1165	711	708	554	1013	1077	872	308	286	393	681	656	867	516	605	548	315	316	606	76.0275	59.4076	65.2501	35.7392	43.0611	49.2356	73.0062	66.1839	69.4265	54.2623	51.9883
b1130	NC_000913.3	-	1189776	1190447	672	831	613	546	322	411	392	506	423	578	420	433	456	311	388	386	447	563	359	817	869	1012	251	296	309	546	586	647	399	537	445	343	308	656	192.108	137.217	139.059	66.8975	96.435	91.4184	113.759	96.003	123.575	107.247	88.5012
b1131	NC_000913.3	-	1190616	1191986	1371	1934	2259	2584	2374	1916	1939	3540	2291	2162	1786	2332	1444	248	325	289	935	882	744	1410	1372	628	1518	1515	1679	1669	1579	3077	989	1088	1084	1572	1041	1481	219.146	247.854	322.575	241.75	220.354	221.645	390.096	254.86	226.563	223.537	233.626
b1132	NC_000913.3	-	1191990	1192631	642	718	773	1044	930	672	769	1202	889	735	725	785	654	259	316	335	550	475	455	676	558	300	1235	1399	1372	1026	868	1297	417	431	350	377	347	521	173.742	181.118	278.318	202.242	165.043	187.719	282.862	211.193	164.484	193.78	167.944
b1133	NC_000913.3	-	1192667	1193773	1107	1948	2447	2467	3608	2995	2929	4379	4664	2754	2589	3058	2638	777	937	1001	1638	1684	1336	2389	1929	1202	2929	3331	3446	2967	2656	3469	1202	1242	910	944	796	1307	273.373	332.509	381.415	455.032	426.591	414.657	597.63	642.576	357.427	401.32	379.42
b1134	NC_000913.3	-	1193827	1194288	462	123	126	140	222	263	226	357	348	232	216	243	203	65	83	66	110	124	87	219	227	138	176	204	208	313	247	333	149	176	119	90	76	102	41.3597	41.0247	51.8636	67.0864	89.7586	76.6626	116.743	114.882	72.1468	80.2265	72.2429
b1135	NC_000913.3	-	1194298	1194951	654	227	211	250	368	359	370	559	742	424	316	386	267	88	143	103	193	210	161	428	290	302	150	186	210	341	336	406	169	205	157	116	118	138	53.9216	48.5312	65.4242	78.5586	86.5524	88.6627	129.134	173.037	93.1449	82.9116	81.0663
b1136	NC_000913.3	+	1195123	1196373	1251	14897	12324	10701	17588	19560	12774	24475	15867	12752	34015	38000	15421	4865	5440	4739	7738	7550	5449	15649	10940	21492	9465	9457	10020	22346	18069	16455	13270	15164	15118	10635	9145	11314	1849.93	1481.87	1464.01	1962.83	2465.32	1600.25	2955.77	1934.42	1464.51	4665.73	4172.12
b1137	NC_000913.3	-	1196867	1197532	666	121	75	52	83	83	73	12	7	12	36	22	9	7	13	14	116	121	92	15	18	88	39	70	85	97	84	91	25	39	18	19	20	16	28.2245	16.9396	13.363	17.3991	19.6502	17.1777	2.72215	1.60301	2.58868	9.27544	4.53711
b1138	NC_000913.3	-	1197533	1198237	705	27	20	22	80	68	58	21	27	32	33	49	32	7	6	7	52	39	34	40	45	155	23	30	43	108	131	90	35	40	36	31	16	36	5.94962	4.26734	5.34084	15.8425	15.2083	12.8931	4.50024	5.84101	6.52126	8.03213	9.54636
b1139	NC_000913.3	+	1198695	1199588	894	49	49	38	229	148	194	47	32	44	66	64	54	22	31	29	69	92	71	138	80	160	40	45	62	103	89	99	51	67	64	49	55	71	8.51477	8.24471	7.27482	35.762	26.1028	34.008	7.94266	5.45916	7.07108	12.6681	9.83271
b1140	NC_000913.3	-	1199679	1200806	1128	70	39	29	658	240	331	23	35	58	34	37	41	69	91	86	121	142	210	43	58	162	14	16	18	45	38	52	20	42	32	29	17	47	9.64059	5.20082	4.40013	81.4405	33.5478	45.9871	3.08052	4.7323	7.38737	5.17221	4.5053
b1141	NC_000913.3	-	1200787	1201032	246	3	3	4	121	57	59	2	5	10	1	2	0	8	7	8	21	38	45	10	12	25	3	0	1	3	1	6	2	2	7	4	5	12	1.89453	1.83444	2.78292	68.671	36.5344	37.5867	1.22829	3.09991	5.84031	0.697543	1.11667
b1143	NC_000913.3	+	1201497	1201838	342	98	106	114	69	104	86	49	76	73	67	120	134	26	61	65	86	80	64	103	113	176	58	55	50	53	94	118	85	72	105	68	79	96	44.5158	46.6226	57.0499	28.1674	47.9479	39.4085	21.6459	33.8923	30.6667	33.6167	48.1932
b1144	NC_000913.3	-	1201776	1202084	309	8	5	6	3189	754	1146	10	38	65	7	3	12	38	59	47	342	344	461	59	71	162	31	32	21	35	39	69	31	59	41	78	63	114	4.02204	2.43404	3.3233	1440.85	384.747	581.224	4.8893	18.7559	30.2222	3.88728	1.3335
b1145	NC_000913.3	-	1202259	1202933	675	213	176	197	561	294	335	189	164	237	180	228	285	1066	1231	1110	261	324	274	251	295	252	185	182	238	227	217	276	296	363	330	224	191	358	49.0219	39.2216	49.9504	116.033	68.6761	77.7782	42.3022	37.0556	50.4447	45.7588	46.394
b1146	NC_000913.3	+	1203024	1203224	201	1	0	0	30	16	25	0	1	3	0	1	1	2	5	2	11	4	8	2	1	5	0	0	0	0	2	1	1	1	0	1	1	4	0.772892	0	0	20.8376	12.5512	19.4922	0	0.758783	2.14435	0	0.683337
b1147	NC_000913.3	+	1203268	1203825	558	2	2	1	139	70	112	1	5	9	1	0	2	19	9	13	33	27	57	19	17	34	5	2	5	20	13	14	9	18	7	19	11	19	0.556814	0.539154	0.30672	34.778	19.78	31.4558	0.270752	1.36663	2.31728	0.307519	0
b1148	NC_000913.3	+	1203822	1204160	339	0	1	0	29	30	43	1	0	3	3	1	2	11	7	4	14	22	19	5	0	3	1	0	0	4	3	2	0	5	3	5	7	5	0	0.443728	0	11.9432	13.9535	19.8786	0.445662	0	1.27143	1.51854	0.405164
b1150	NC_000913.3	+	1205549	1205731	183	0	0	0	0	0	0	0	0	0	0	0	0	1	0	1	0	0	0	0	0	0	0	0	0	0	0	0	0	0	0	0	0	0	0	0	0	0	0	0	0	0	0	0	0
b1151	NC_000913.3	+	1205731	1206142	412	2	3	4	32	21	36	0	7	4	0	0	1	10	13	11	13	12	19	5	8	5	5	2	7	0	4	12	1	9	6	6	3	5	0.754132	1.09532	1.66165	10.8437	8.03682	13.6937	0	2.59128	1.39487	0	0
b1152	NC_000913.3	+	1206143	1206922	780	6	8	9	64	42	54	3	9	9	2	0	5	46	41	62	25	23	34	20	10	23	1	7	9	5	16	18	3	13	8	9	5	14	1.19501	1.54281	1.9748	11.4554	8.49018	10.8497	0.581075	1.75979	1.65775	0.439989	0
b1153	NC_000913.3	+	1206913	1207497	585	4	6	1	8	28	18	1	1	0	1	1	0	10	19	15	13	3	4	2	0	4	4	4	2	2	2	3	0	2	3	3	3	3	1.06223	1.54281	0.292564	1.90923	7.54683	4.82207	0.258255	0.26071	0	0.293326	0.234787
b1154	NC_000913.3	+	1207501	1208130	630	4	4	3	6	13	13	3	0	1	1	2	2	16	16	17	1	7	5	0	2	6	2	2	4	5	1	1	0	2	1	0	2	1	0.986357	0.955072	0.814999	1.32964	3.25361	3.23385	0.719426	0	0.22805	0.272374	0.436034
b1155	NC_000913.3	+	1208132	1208545	414	11	10	4	13	6	8	0	0	1	0	5	0	24	25	34	6	4	3	4	2	1	4	3	8	0	1	1	0	1	0	3	5	0	4.12769	3.63343	1.65362	4.38396	2.28514	3.02835	0	0	0.347033	0	1.65882
b1156	NC_000913.3	-	1208517	1209119	603	3	5	3	5	9	9	0	1	0	0	1	0	13	17	17	2	2	5	0	0	2	1	0	1	2	1	1	2	1	1	3	0	0	0.772892	1.2473	0.851491	1.15765	2.35336	2.33906	0	0.252928	0	0	0.227779
b1157	NC_000913.3	-	1209119	1209619	501	5	3	2	1	32	28	0	1	2	0	0	1	9	14	17	2	4	8	0	0	4	1	0	1	1	2	1	0	1	1	3	1	1	1.55041	0.900742	0.683232	0.278667	10.071	8.75865	0	0.304422	0.573539	0	0
b1158	NC_000913.3	+	1209685	1210239	555	3	7	7	2	27	17	3	4	0	0	1	2	14	17	14	6	3	3	1	1	14	1	0	1	2	3	1	0	1	0	3	0	3	0.839736	1.89724	2.15865	0.503107	7.67067	4.80035	0.816646	1.09921	0	0	0.247479
b1159	NC_000913.3	+	1210346	1211179	834	115	80	62	85	84	112	27	42	23	32	48	33	71	90	125	33	31	54	33	27	52	29	23	27	26	31	61	19	22	14	23	43	21	21.4213	14.4291	12.7234	14.2291	15.8809	21.046	4.89106	7.68063	3.96217	6.584	7.90507
b1160	NC_000913.3	-	1211680	1212003	324	13	11	13	5	15	8	0	1	0	2	3	0	13	6	17	17	15	15	0	0	10	1	1	9	0	1	1	0	0	1	0	0	0	6.23323	5.10698	6.86712	2.15451	7.29976	3.86956	0	0.470726	0	1.05923	1.27177
b1161	NC_000913.3	-	1212703	1213107	405	69	49	76	12	25	20	6	8	5	13	7	4	15	20	21	15	10	34	7	5	10	4	9	1	1	8	2	1	2	0	3	1	0	26.4672	18.1994	32.117	4.13666	9.73301	7.73913	2.23821	3.01265	1.77372	5.50801	2.37396
b1162	NC_000913.3	-	1213328	1214059	732	1239	1214	1625	1033	1033	1138	1002	1265	1262	1114	1179	1304	1000	1288	1252	411	404	493	636	498	553	587	680	787	883	706	1093	614	608	571	280	271	462	262.951	249.473	379.943	197.021	222.511	243.64	206.805	263.568	247.696	261.144	221.225
b1163	NC_000913.3	-	1214264	1215475	1212	1859	1659	1765	1165	652	841	1360	1326	834	1232	1264	786	137	241	238	330	209	307	588	442	623	705	934	944	584	399	1018	185	252	190	113	88	127	238.282	205.902	249.24	134.198	84.8218	108.745	169.528	166.861	98.8631	174.427	143.244
b1164	NC_000913.3	+	1215789	1216025	237	23	18	20	29	10	24	15	16	7	12	15	13	47	83	48	10	8	9	6	6	8	43	43	42	16	8	5	1	2	2	10	17	6	15.0763	11.4246	14.443	17.0834	6.65294	15.8701	9.56199	10.2964	4.24346	8.68838	8.69308
b1165	NC_000913.3	+	1216068	1216340	273	12	6	19	19	7	23	10	8	10	4	10	8	28	30	31	8	10	16	5	4	6	11	11	10	7	6	3	2	2	0	12	16	27	6.82862	3.30602	11.9115	9.7166	4.04294	13.2033	5.53405	4.46931	5.2627	2.51422	5.03116
b1166	NC_000913.3	+	1216369	1216635	267	21	30	59	221	50	78	30	22	18	29	78	30	41	78	56	57	88	57	102	93	26	51	42	43	1	7	16	46	110	132	149	184	270	12.2186	16.9016	37.8196	115.559	29.5271	45.7826	16.9752	12.5668	9.68572	18.6377	40.1249
b1167	NC_000913.3	+	1216748	1216996	249	10	8	17	42	35	25	19	17	4	12	20	7	150	134	157	11	11	24	17	24	9	74	76	60	3	3	9	5	30	12	66	77	102	6.239	4.83289	11.6849	23.549	22.1631	15.7347	11.5282	10.4127	2.30798	8.26967	11.0322
b1168	NC_000913.3	+	1217328	1218851	1524	33	20	17	30	61	48	29	16	17	27	37	31	199	269	256	34	55	30	64	67	81	18	19	21	9	17	31	40	67	41	59	81	104	3.3639	1.97407	1.90915	2.74827	6.31113	4.93598	2.87487	1.60121	1.60264	3.04008	3.33463
b1171	NC_000913.3	-	1222305	1222634	330	42	56	59	21	50	49	13	20	32	22	36	51	318	349	443	210	229	210	43	36	33	18	12	13	14	16	29	30	36	17	11	22	30	19.772	25.5265	30.5995	8.88441	23.8901	23.2701	5.95161	9.24335	13.9318	11.4397	14.9837
b1172	NC_000913.3	-	1222644	1222988	345	17	18	35	9	13	20	7	8	3	10	13	20	141	219	236	85	116	80	7	9	7	1	1	6	3	3	5	2	4	3	2	8	1	7.65499	7.8482	17.363	3.64206	5.94137	9.08506	3.06538	3.53659	1.24932	4.97378	5.17553
b1174	NC_000913.3	-	1224279	1224545	267	554	672	578	165	129	165	260	253	231	298	308	240	143	189	204	278	254	154	332	275	446	285	425	387	625	463	777	294	344	221	136	180	208	322.339	378.595	370.504	86.2772	76.18	96.8478	147.119	144.518	124.3	191.519	158.442
b1175	NC_000913.3	-	1224549	1225361	813	2293	2682	2304	792	758	836	1623	1939	1658	1411	1677	1699	879	1018	1073	1064	1120	689	1898	1861	2140	2151	2482	2840	3801	3402	4670	1569	1712	1546	1182	1013	1641	438.155	496.232	485.03	136.006	147.008	161.151	301.601	363.748	292.998	297.812	283.317
b1176	NC_000913.3	-	1225385	1226080	696	811	745	693	351	461	483	1253	1727	1505	769	910	1024	1182	1434	1712	556	519	410	1365	1201	1285	874	927	994	1411	1455	2086	977	1094	891	525	474	786	181.02	161.014	170.412	70.4079	104.437	108.756	271.986	378.44	310.669	189.593	179.582
b1177	NC_000913.3	+	1226600	1226968	369	208	167	126	27	54	63	51	53	47	87	114	80	129	142	132	75	85	57	121	51	151	80	79	109	240	175	206	56	63	57	71	75	73	87.5692	68.078	58.4414	10.2155	23.0744	26.7566	20.8809	21.906	18.2996	40.4575	42.4335
b1178	NC_000913.3	-	1227071	1227472	402	88	102	62	118	203	220	169	187	287	167	253	329	54	44	42	15	39	20	243	314	364	53	52	54	112	105	190	198	165	244	97	111	122	34.0072	38.1672	26.3962	40.9807	79.6218	85.7657	63.5135	70.9462	102.571	71.2847	86.4421
b1179	NC_000913.3	+	1227714	1228007	294	251	267	310	204	305	260	270	340	335	220	286	340	225	262	229	132	142	124	217	246	202	196	268	265	173	170	269	154	193	156	148	142	187	132.63	136.609	180.464	96.8738	163.574	138.594	138.746	176.378	163.707	128.405	133.613
b1180	NC_000913.3	+	1228079	1228738	660	1257	1551	1328	376	535	492	447	541	537	470	538	586	570	745	726	208	228	178	425	473	398	833	916	1094	503	409	658	343	405	324	306	261	419	295.873	353.496	344.374	79.5367	127.812	116.826	102.322	125.016	116.896	122.197	111.962
b1181	NC_000913.3	+	1228815	1229276	462	217	265	230	144	141	143	119	184	127	145	181	152	322	375	402	146	245	153	374	309	359	168	148	175	158	113	189	149	225	192	186	230	253	72.968	86.2821	85.2044	43.5155	48.1215	48.5077	38.9144	60.742	39.4941	53.8558	53.8105
b1182	NC_000913.3	-	1229483	1230394	912	15	20	14	70	72	57	19	13	15	56	62	53	48	62	65	103	222	103	131	257	312	8	6	7	14	23	28	55	56	68	28	26	36	2.55512	3.29877	2.6273	10.7158	12.448	9.79483	3.14749	2.17401	2.36302	10.5366	9.33743
b1183	NC_000913.3	+	1230767	1231186	420	24	29	39	222	167	131	27	45	35	66	48	49	406	569	490	241	266	194	26	23	35	16	28	24	23	31	28	18	19	21	26	33	36	8.87721	10.3864	15.8925	73.795	62.6945	48.8809	9.71225	16.3409	11.9726	26.965	15.6972
b1184	NC_000913.3	+	1231186	1232454	1269	52	53	49	326	287	255	31	56	49	79	93	82	735	990	884	463	385	402	60	51	74	31	34	36	52	34	69	20	37	32	76	71	105	6.36585	6.28248	6.60862	35.8657	35.6601	31.4917	3.69067	6.73039	5.5476	10.6825	10.0659
b1185	NC_000913.3	-	1232500	1233030	531	821	867	906	502	532	447	363	464	465	436	545	548	826	995	1189	587	622	589	335	277	335	1182	1344	1541	502	366	555	300	272	241	281	219	344	240.195	245.607	292.018	131.987	157.972	131.926	103.28	133.271	125.814	140.896	140.972
b1186	NC_000913.3	-	1233176	1234717	1542	957	1063	990	520	531	426	620	691	527	438	578	606	941	1114	1263	764	736	633	544	609	576	875	1092	1177	1196	1068	1489	469	563	458	359	309	483	96.4145	103.697	109.882	47.0806	54.2966	43.2955	60.7453	68.3451	49.1018	48.7412	51.4842
b1187	NC_000913.3	+	1234938	1235657	720	1355	1610	1814	2556	3343	2875	2327	2855	3144	2910	3360	3981	981	1082	1182	1833	1774	1458	1642	1443	1610	2690	2718	3182	2953	2799	3564	2185	1927	1683	1210	1182	1409	292.362	336.364	431.202	495.623	732.093	625.781	488.28	604.766	627.366	693.532	640.97
b1188	NC_000913.3	-	1235709	1237241	1533	2443	2600	2325	1514	2805	2204	3268	3460	1579	5095	9320	3635	212	209	202	2763	4573	2333	17159	14387	13334	2162	1828	1834	3398	3570	6472	8812	11291	10386	7495	7771	11017	247.569	255.122	259.572	137.882	288.505	225.313	322.066	344.229	147.983	570.306	835.035
b1189	NC_000913.3	+	1237571	1238869	1299	4103	4090	3567	1958	1506	1252	2969	2748	1378	2987	3910	1597	4469	5419	4387	4170	4488	2269	4046	4879	2081	9821	11718	12950	13280	8789	9460	4720	6619	4552	6794	5579	8996	490.69	473.621	469.97	210.439	182.801	151.047	345.308	322.642	152.409	394.577	413.426
b1190	NC_000913.3	+	1238879	1239949	1071	3275	3497	3031	1226	1119	798	2712	2029	851	2502	3764	867	2260	2879	2495	2932	3075	1653	4195	4405	1605	6900	8225	9566	12441	8919	9572	5133	6250	4465	5718	4050	8805	475.047	491.16	484.365	159.818	164.741	116.77	382.565	288.939	114.159	400.87	482.715
b1191	NC_000913.3	-	1240335	1242071	1737	400	363	361	483	961	838	1107	1184	1577	772	912	1033	443	565	586	518	634	436	737	603	792	408	371	399	608	708	817	495	600	440	209	242	248	35.7746	31.4357	35.57	38.8214	87.234	75.6069	96.2838	103.96	130.438	76.2647	72.115
b1192	NC_000913.3	-	1242166	1243080	915	210	182	184	165	180	175	243	261	237	168	208	277	260	327	346	163	161	149	274	278	216	269	248	309	288	276	468	218	225	206	200	202	280	35.6544	29.9204	34.417	25.176	31.018	29.9733	40.1227	43.5044	37.2133	31.5061	31.2229
b1193	NC_000913.3	+	1243180	1243791	612	368	505	567	298	254	237	177	215	184	242	303	272	597	597	762	425	454	382	217	242	192	350	358	395	343	247	345	144	218	168	264	242	408	93.4138	124.124	158.565	67.9811	65.4402	60.6896	43.6945	53.5797	43.1954	67.8532	68.002
b1194	NC_000913.3	-	1243793	1244527	735	7	11	9	6	29	34	3	8	18	6	7	5	40	40	56	58	66	79	27	4	124	7	4	5	6	8	13	7	6	5	1	10	6	1.47954	2.25124	2.09571	1.13969	6.22118	7.24951	0.616651	1.66003	3.51849	1.40078	1.3081
b1195	NC_000913.3	+	1244728	1244982	255	352	333	270	118	208	197	139	166	102	185	302	287	114	125	89	128	258	156	1026	859	596	359	315	353	135	183	353	364	710	495	594	1000	787	214.446	196.436	181.217	64.6049	128.613	121.072	82.3531	99.2845	57.4686	124.491	162.666
b1196	NC_000913.3	+	1245160	1245600	441	76	40	32	16	42	25	11	17	8	13	24	34	48	55	77	36	45	26	64	56	86	32	32	53	23	19	37	18	27	15	14	33	18	26.7725	13.6439	12.419	5.0653	15.0166	8.8842	3.76842	5.87928	2.60629	5.05837	7.47486
b1197	NC_000913.3	-	1245679	1247376	1698	232	128	121	239	217	233	122	194	101	296	363	223	107	128	142	668	904	463	1298	1209	1939	293	340	387	884	841	1422	394	567	397	457	374	729	21.2258	11.3394	12.1962	19.651	20.1504	21.5048	10.8549	17.4252	8.54584	29.913	29.3629
b1198	NC_000913.3	-	1247696	1249114	1419	407	487	446	446	616	633	521	586	594	623	923	804	273	320	256	396	465	411	621	718	803	652	750	799	820	740	1027	860	881	992	945	853	906	44.5581	51.6254	53.7934	43.8809	68.448	69.9098	55.4703	62.9838	60.1416	75.3376	89.3408
b1199	NC_000913.3	-	1249125	1249757	633	174	200	202	204	281	277	265	231	201	305	418	363	165	188	169	141	177	118	328	407	370	350	374	460	432	394	505	494	517	523	288	269	391	42.7032	47.5273	54.6165	44.9935	69.9947	68.5793	63.2481	55.6573	45.6208	82.6803	90.6992
b1200	NC_000913.3	-	1249768	1250838	1071	437	524	439	574	637	645	462	461	466	777	1060	812	278	319	302	297	389	372	749	888	963	852	863	1029	1208	1187	1530	1102	1006	1220	835	785	1039	63.3879	73.5967	70.1538	74.8248	93.7804	94.3816	65.1715	65.6485	62.5126	124.491	135.94
b1201	NC_000913.3	+	1251066	1252985	1920	209	190	186	99	201	172	108	165	136	132	132	214	2043	2519	2548	192	240	243	168	162	197	83	91	84	132	133	179	101	122	88	135	129	151	16.9106	14.8857	16.5801	7.19875	16.5066	14.0393	8.49822	13.1068	10.1767	11.7972	9.44286
b1202	NC_000913.3	-	1253085	1255952	2868	233	206	219	181	290	278	120	173	138	141	173	237	726	868	846	226	257	246	169	196	198	107	122	128	176	177	283	106	125	91	101	120	169	12.6209	10.8045	13.069	8.81095	15.9434	15.1909	6.32132	9.19985	6.91307	8.43618	8.2851
b1203	NC_000913.3	-	1256721	1257812	1092	771	968	1067	2983	2636	2475	2787	3064	2441	2641	3062	2493	750	845	810	920	940	977	1084	1169	1015	1633	1943	2141	2445	2060	2235	1439	1459	1393	1005	835	1576	109.685	133.343	167.231	381.377	380.614	355.197	385.585	427.937	321.156	415.004	385.135
b1204	NC_000913.3	-	1257929	1258513	585	276	316	390	472	433	401	387	510	343	439	534	523	227	303	326	258	290	204	334	236	221	397	494	504	383	272	418	198	200	173	276	221	309	73.2939	81.2546	114.1	112.644	116.706	107.425	99.9449	132.962	84.2382	128.77	125.376
b1205	NC_000913.3	+	1258791	1259069	279	7032	7334	9151	4915	7809	7441	3214	4016	6296	7503	11136	8085	10826	16513	11179	3720	5622	2818	16014	17335	15906	6898	5552	6137	9275	10727	14744	19847	23231	25326	22121	23265	24971	3915.52	3954.15	5613.59	2459.48	4413.2	4179.69	1740.39	2195.35	3242.14	4614.63	5482.21
b1206	NC_000913.3	-	1259124	1260803	1680	720	721	723	390	411	463	363	435	296	242	301	379	1143	1236	1508	430	364	441	206	183	214	460	487	547	460	390	427	156	181	137	208	167	198	66.5791	64.5569	73.6555	32.41	38.574	43.1906	32.644	39.4906	25.3136	24.7179	24.6087
b1207	NC_000913.3	-	1260928	1261875	948	2245	3451	4595	5537	4614	4596	4375	4386	3591	4801	5785	4235	1575	2099	2178	4859	4305	3479	1999	1929	1201	6133	6081	6326	4906	4297	5259	2074	2046	1810	2960	2241	2722	367.894	547.587	829.571	815.435	767.417	759.782	697.228	705.625	544.224	869.019	838.158
b1208	NC_000913.3	-	1262026	1262877	852	1532	2162	2646	2438	2713	2293	1905	2043	1870	2232	2603	2428	983	1232	1302	3205	3238	2344	1657	1522	1127	2853	2868	3080	3773	3103	3743	1925	2301	1646	1527	1771	2128	279.34	381.709	531.528	399.501	502.079	421.776	337.801	365.715	315.336	449.532	419.629
b1209	NC_000913.3	-	1262877	1263500	624	367	347	241	280	371	298	387	452	441	308	380	379	164	245	226	361	408	276	546	445	403	449	402	435	602	582	723	377	376	341	291	299	499	91.3684	83.6492	66.1011	62.6465	93.7457	74.8426	93.6983	110.476	101.537	84.6978	83.643
b1210	NC_000913.3	+	1263714	1264970	1257	1700	2073	2481	2108	2127	1985	2745	3016	2150	1771	2102	1935	1904	2420	2334	1664	1594	1370	1946	1597	1281	2034	2399	2462	2206	2029	2458	1277	1368	1070	792	863	961	210.101	248.074	337.806	234.131	266.805	247.481	329.923	365.94	245.739	241.763	229.683
b1211	NC_000913.3	+	1265012	1266094	1083	839	1073	1121	1097	875	955	1472	920	837	775	950	844	391	436	438	755	721	668	611	592	415	908	992	915	912	774	910	524	611	465	298	338	370	120.351	149.035	177.155	141.417	127.392	138.195	205.345	129.561	111.037	122.795	120.483
b1212	NC_000913.3	+	1266094	1266927	834	444	492	518	353	309	409	480	341	237	210	273	252	354	389	400	407	339	284	201	174	136	280	321	303	321	257	294	146	200	111	90	91	85	82.705	88.7392	106.302	59.0925	58.4191	76.8554	86.9522	62.3594	40.8275	43.2075	44.9601
b1213	NC_000913.3	+	1266924	1267316	393	82	84	82	63	34	47	36	31	12	30	36	28	36	52	52	67	33	50	21	13	15	35	33	44	25	12	29	11	14	9	1	10	11	32.4142	32.1517	35.7106	22.3806	13.6411	18.7423	13.8393	12.0305	4.38692	13.0989	12.5817
b1214	NC_000913.3	+	1267320	1268129	810	911	1090	1047	675	650	654	765	841	771	664	752	893	429	447	464	831	883	842	506	533	415	1020	1068	1200	788	729	844	474	536	449	377	349	483	174.722	202.422	221.227	116.344	126.529	126.535	142.686	158.352	136.754	140.666	127.516
b1215	NC_000913.3	+	1268165	1269019	855	1581	1792	1866	1767	1327	1638	1699	1370	1376	1405	1680	1779	1660	1844	1934	1794	2110	1666	1234	1353	1051	3999	5027	5292	2897	2396	3049	1131	1255	1025	1008	875	1309	287.263	315.274	373.527	288.532	244.719	300.237	300.215	244.381	231.219	281.979	269.882
b1216	NC_000913.3	-	1270749	1271849	1101	408	355	304	423	345	387	493	645	400	287	342	460	489	612	705	289	237	340	208	190	246	48	68	102	152	122	260	52	75	44	40	37	66	57.5688	48.5018	47.2566	53.6385	49.4076	55.0859	67.6496	89.3482	52.1968	44.7302	42.6648
b1217	NC_000913.3	+	1272119	1272349	231	344	217	163	48	55	85	116	115	103	87	108	108	136	147	180	138	186	152	775	629	306	97	95	114	219	199	300	194	214	197	128	174	309	231.346	141.307	120.768	29.0103	37.5416	57.6666	75.8667	75.9276	64.0614	64.6269	64.2159
b1218	NC_000913.3	+	1272507	1273202	696	1056	1047	975	433	609	640	399	677	798	303	362	897	981	1227	1170	264	371	316	948	808	308	502	480	510	543	574	913	622	667	588	535	545	861	235.705	226.284	239.757	86.8565	137.965	144.108	86.6102	148.352	164.727	74.7032	71.4381
b1219	NC_000913.3	-	1273246	1273599	354	1606	1464	1214	472	714	595	526	395	648	702	843	692	374	521	435	665	746	457	554	564	963	605	613	665	1118	1153	1387	915	739	884	1284	974	1032	704.785	622.092	586.937	186.15	318.022	263.409	224.485	170.18	262.992	340.283	327.081
b1220	NC_000913.3	+	1273784	1275178	1395	288	275	268	163	282	301	198	391	293	110	137	215	371	437	405	162	183	195	251	193	91	137	163	153	295	221	479	207	219	151	164	168	250	32.0725	29.6534	32.8804	16.3131	31.874	33.815	21.4435	42.748	30.1762	13.5308	13.4889
b1221	NC_000913.3	-	1275179	1275829	651	297	384	405	939	532	808	261	254	983	282	354	1420	365	466	492	598	870	492	519	481	522	667	714	767	799	1156	1176	1482	261	1487	161	148	271	70.8745	88.7293	106.476	201.376	128.853	194.512	60.571	59.5068	216.942	74.3317	74.6884
b1222	NC_000913.3	-	1275822	1277618	1797	439	444	464	572	403	536	415	430	843	321	382	842	1271	1549	1659	1222	1348	920	522	563	405	845	1004	1038	924	1003	1040	1224	325	925	310	263	458	37.9517	37.1665	44.1923	44.4397	35.3606	46.7448	34.8904	36.495	67.3985	30.6523	29.1975
b1223	NC_000913.3	+	1277957	1279348	1392	16	36	96	1224	370	786	56	36	1264	31	45	1488	149	182	181	5058	8077	3881	86	169	152	1736	811	1002	5506	9880	6612	5236	107	3296	68	80	119	1.78565	3.89027	11.8034	122.762	41.9107	88.4913	6.07791	3.94436	130.46	3.82145	4.44021
b1224	NC_000913.3	+	1279864	1283607	3744	87	98	268	17497	2149	8339	748	581	13828	205	337	25156	539	668	571	24013	40989	20804	1130	4801	1244	8344	5469	7559	25895	40164	34421	37780	2180	14111	982	1013	1016	3.60992	3.93738	12.2511	652.456	90.503	349.056	30.1836	23.6676	530.633	9.39559	12.363
b1225	NC_000913.3	+	1283604	1285142	1539	66	72	111	11397	1499	6930	288	230	12297	94	125	21599	286	327	329	4404	7828	4032	210	1875	541	3966	3581	3345	3528	5593	6900	8344	496	3778	236	348	242	6.66223	7.03737	12.3441	1033.89	153.577	705.686	28.2722	22.7931	1147.97	10.4808	11.1558
b1226	NC_000913.3	+	1285139	1285849	711	28	38	43	3466	530	2510	91	63	4046	29	30	6130	88	122	132	943	1586	897	45	495	120	925	760	648	612	922	1158	1503	110	773	56	67	61	6.11791	8.03953	10.3508	680.585	117.535	553.25	19.3365	13.514	817.574	6.99898	5.79539
b1227	NC_000913.3	+	1285849	1286526	678	53	68	94	4844	818	3845	105	64	4879	31	53	8716	88	97	85	904	1664	835	46	661	209	1231	960	829	529	842	1151	1629	179	826	96	148	98	12.144	15.0868	23.7287	997.465	190.233	888.758	23.3973	14.3967	1033.88	7.84582	10.7368
b1229	NC_000913.3	-	1287087	1287176	90	0	0	0	0	0	0	0	0	0	0	0	0	0	0	0	0	0	0	0	0	0	0	0	0	0	0	0	0	0	0	0	0	0	0	0	0	0	0	0	0	0	0	0	0
b1230	NC_000913.3	-	1287244	1287328	85	39	70	46	115	139	127	45	49	23	136	135	129	558	637	1009	301	301	436	30	24	45	52	36	42	71	51	50	19	23	14	13	16	13	71.2788	123.878	92.6222	188.887	257.845	234.154	79.9832	87.9206	38.8758	274.553	218.145
b1231	NC_000913.3	-	1287538	1287622	85	94	78	93	142	192	161	79	88	92	236	266	233	945	1085	1476	562	477	778	76	33	82	51	44	56	83	53	88	19	44	24	24	28	26	171.8	138.036	187.258	233.235	356.16	296.841	140.415	157.898	155.503	476.43	429.827
b1232	NC_000913.3	-	1287782	1288624	843	982	973	825	666	436	491	402	442	331	616	562	622	287	306	366	458	427	441	601	437	577	247	332	356	811	712	803	261	304	187	133	124	201	180.967	173.621	167.495	110.299	81.5495	91.279	72.045	79.9665	56.412	125.389	91.5671
b1233	NC_000913.3	-	1288674	1289132	459	538	594	582	354	413	396	306	444	426	329	446	543	138	150	145	237	225	204	312	299	327	271	332	352	466	440	585	198	219	145	72	74	88	182.089	194.666	217.013	107.675	141.873	135.207	100.72	147.531	133.342	122.996	133.461
b1234	NC_000913.3	+	1289245	1290150	906	1806	1505	1177	680	944	775	641	922	745	929	1152	1099	489	619	583	1153	1532	823	3049	1744	2710	650	822	1025	1623	1392	2045	822	980	592	421	479	730	309.674	249.876	222.344	104.786	164.288	134.057	106.89	155.209	118.141	175.952	174.645
b1235	NC_000913.3	+	1290242	1291255	1014	1867	1616	1131	669	853	830	1066	1193	846	1004	1379	1203	366	471	489	1182	1466	969	3073	2356	2034	697	782	886	1422	1146	1763	1434	1691	1287	1034	1281	1462	286.036	239.729	190.898	92.111	132.64	128.279	158.827	179.439	119.868	169.903	186.791
b1236	NC_000913.3	+	1291457	1292365	909	3307	3344	2366	1234	854	1140	1044	959	930	1169	1655	1610	831	968	942	2051	2478	1676	2314	1786	1778	800	983	994	2275	1807	1951	1016	1406	1043	1013	1162	1403	565.178	553.374	445.479	189.529	148.135	196.543	173.517	160.905	146.991	220.677	250.072
b1237	NC_000913.3	-	1292509	1292922	414	36736	25488	15132	7426	6426	7435	6432	5285	11084	4474	5613	11244	16173	18562	16815	10235	12065	8492	7091	7003	9515	10414	15434	17543	20076	17329	18595	10843	13264	12552	8838	7583	10057	13785	9260.88	6255.65	2504.25	2447.39	2814.48	2347.21	1946.97	3846.51	1854.39	1862.2
b1238	NC_000913.3	+	1293527	1294144	618	170	168	158	117	86	100	56	87	56	58	59	109	83	110	135	94	113	83	63	46	83	101	140	138	70	71	95	30	53	27	40	40	67	42.7341	40.8919	43.7567	26.4314	21.9418	25.3588	13.69	21.4706	13.0188	16.1044	13.1128
b1241	NC_000913.3	-	1295446	1298121	2676	5948	6525	5274	6997	8732	8907	11460	11397	10445	9768	14289	11486	1796	2240	1905	6821	8679	5329	23659	30807	14314	8433	8084	8275	14811	13918	18876	21449	27355	27334	25465	21537	32693	345.302	366.785	337.311	365.047	514.505	521.63	646.999	649.558	560.781	626.362	733.409
b1242	NC_000913.3	+	1298598	1299245	648	529	385	326	144	252	207	168	214	207	212	250	301	397	449	445	206	238	235	141	145	193	191	224	236	242	217	239	112	144	115	118	85	107	126.822	89.3722	86.1031	31.0249	61.318	50.0625	39.1687	50.3677	45.8951	56.1393	52.9902
b1243	NC_000913.3	+	1301182	1302813	1632	27695	26675	29207	65824	57079	56314	53205	48142	31948	112232	124565	69240	11854	14297	14681	25306	30100	19316	76919	74926	72931	31285	35157	39746	74039	65062	88527	28271	36458	29917	16644	17602	25361	2636.31	2458.67	3062.97	5631.03	5514.66	5407.71	4925.36	4499.02	2812.51	11800.6	10483.5
b1244	NC_000913.3	+	1302899	1303819	921	1825	1810	1889	4758	3936	3943	4355	3246	1497	5400	5972	3834	898	1157	1041	2371	2402	1751	5475	5437	4157	2537	2596	2494	3993	3119	4654	1995	3039	1977	1393	1514	1563	307.835	295.621	351.033	721.254	673.841	670.941	714.388	537.53	233.525	1006.1	890.617
b1245	NC_000913.3	+	1303834	1304742	909	2722	3051	3091	5091	4907	4738	6610	5001	2868	5625	7172	4168	993	1310	1061	2661	2599	1827	5813	6488	3532	3886	3975	3954	5072	3891	5351	2508	3667	2470	1380	1689	1851	465.199	504.888	581.984	781.921	851.166	816.861	1098.61	839.086	453.3	1061.85	1083.7
b1246	NC_000913.3	+	1304754	1305767	1014	4816	5617	5911	7283	7462	8151	11872	8531	5767	9104	12970	7277	1102	1295	1107	4065	4155	2785	8929	10457	5562	5678	6265	6516	7865	6228	8432	4018	5879	4388	2586	2866	3487	737.842	833.265	997.698	1002.76	1160.32	1259.77	1768.85	1283.14	817.114	1540.64	1756.84
b1247	NC_000913.3	+	1305764	1306768	1005	6110	7392	8010	8224	8147	8721	11341	8007	6008	11822	16782	9200	984	1251	1097	5152	4994	3503	10334	10749	7087	7312	7804	8382	8968	7642	10322	4465	6396	5130	3079	3424	3792	944.473	1106.4	1364.09	1142.46	1278.19	1359.93	1704.87	1215.11	858.884	2018.51	2293.55
b1248	NC_000913.3	-	1306821	1307150	330	326	321	318	162	201	196	135	122	159	148	170	199	273	415	390	139	192	176	209	220	133	278	340	326	246	198	340	169	231	178	375	302	379	153.468	146.321	164.926	68.5369	96.0383	93.0806	61.8052	56.3845	69.2236	76.958	70.7564
b1249	NC_000913.3	-	1307185	1308645	1461	1165	910	796	549	687	563	507	734	696	566	637	852	1597	1849	1897	634	709	570	877	1040	836	1144	1383	1491	1046	909	1415	724	836	652	581	585	817	123.877	93.6932	93.2479	52.4621	74.1428	60.3914	52.428	76.623	68.4431	66.4771	59.8853
b1250	NC_000913.3	-	1309016	1310269	1254	387	293	266	218	365	390	299	324	360	308	431	423	187	250	303	248	277	206	622	710	471	218	226	245	136	168	299	369	609	482	309	321	488	47.9433	35.1469	36.3045	24.2707	45.8942	48.7398	36.0229	39.4059	41.2454	42.1463	47.2074
b1251	NC_000913.3	-	1310569	1310865	297	624	780	466	379	532	440	509	501	494	556	694	550	115	158	121	308	326	194	410	446	534	600	496	635	479	491	645	428	433	391	391	468	330	326.394	395.053	268.538	178.158	282.434	232.174	258.921	257.273	238.969	321.236	320.947
b1252	NC_000913.3	+	1311089	1311808	720	525	722	929	244	241	288	264	273	363	212	262	253	913	1078	1247	340	286	437	258	208	145	765	701	669	390	434	476	438	263	301	713	540	1252	113.277	150.842	220.831	47.313	52.7773	62.6869	55.3958	57.8287	72.4344	50.5254	49.9804
b1253	NC_000913.3	-	1311848	1312246	399	106	129	107	113	110	90	61	74	49	93	119	110	140	146	157	111	114	107	71	55	77	91	111	106	70	58	84	38	44	29	101	100	104	41.2712	48.6333	45.8973	39.5393	43.4692	35.3498	23.0974	28.2861	17.6439	39.996	40.9642
b1254	NC_000913.3	-	1312351	1312890	540	910	1007	1293	548	672	581	696	775	715	533	780	804	343	408	445	413	437	344	714	634	463	2260	2394	2648	647	590	840	470	638	528	452	453	471	261.796	280.513	409.809	141.681	196.218	168.616	194.725	218.888	190.232	169.371	198.395
b1255	NC_000913.3	-	1312920	1313663	744	775	746	840	749	930	812	1077	1287	953	772	918	964	363	422	433	480	450	387	826	666	462	916	1010	1061	608	643	904	573	551	534	318	350	415	161.824	150.828	193.234	140.55	197.093	171.041	218.7	263.827	184.031	178.053	169.473
b1256	NC_000913.3	+	1314020	1314658	639	46	152	179	227	408	363	663	403	250	857	880	379	61	80	83	167	225	126	592	2044	4569	86	52	78	483	652	578	386	741	388	1013	1150	831	11.1833	35.7816	47.9434	49.5962	100.675	89.0272	156.754	96.1873	56.2095	230.137	189.153
b1257	NC_000913.3	-	1314718	1315224	507	31	34	31	85	56	74	53	49	23	36	70	25	78	77	91	48	100	67	432	271	58	2	5	7	9	13	20	45	161	99	108	135	176	9.49879	10.0876	10.4648	23.4064	17.4158	22.8739	15.7933	14.7401	6.51765	12.1843	18.9636
b1258	NC_000913.3	-	1315270	1315770	501	9	4	11	29	29	31	36	60	10	28	57	12	4	11	15	37	56	44	349	168	25	1	4	5	11	15	17	34	80	50	74	82	113	2.79074	1.20099	3.75778	8.08135	9.12688	9.69708	10.856	18.2653	2.8677	9.59017	15.6267
b1259	NC_000913.3	-	1315856	1316035	180	68	69	55	80	126	206	248	305	153	139	250	80	15	45	17	93	218	143	1477	647	117	170	117	136	117	106	157	260	510	339	307	662	698	58.6882	57.6625	52.2958	62.0499	110.372	179.354	208.154	258.429	122.121	132.51	190.765
b1260	NC_000913.3	-	1316416	1317222	807	918	914	764	282	403	341	457	443	355	440	716	380	171	224	199	213	201	157	394	430	324	441	497	545	754	617	1171	393	580	427	427	465	601	176.719	170.369	162.03	48.7864	78.7397	66.2213	85.5555	83.7228	63.2013	93.5589	121.863
b1261	NC_000913.3	-	1317222	1318415	1194	1032	952	737	328	478	389	606	616	511	544	801	481	448	639	521	251	232	195	505	460	414	680	761	790	788	700	1371	434	688	512	520	621	793	134.273	119.936	105.643	38.3524	63.1227	51.0578	76.6785	78.6846	61.4876	78.1809	92.1423
b1262	NC_000913.3	-	1318427	1319788	1362	849	748	534	228	359	295	553	698	572	342	480	394	413	599	545	160	142	147	300	374	260	633	733	766	532	437	922	351	500	412	448	630	636	96.8379	82.6116	67.1028	23.3712	41.5604	33.9439	61.3414	78.1613	60.3378	43.0879	48.4055
b1263	NC_000913.3	-	1319789	1321384	1596	36	38	42	33	82	78	42	69	32	20	89	42	73	94	107	29	34	43	48	70	51	188	213	269	239	167	457	133	271	238	247	358	278	3.50416	3.58152	4.50394	2.88672	8.10109	7.65912	3.97577	6.59371	2.88063	2.15032	7.65928
b1264	NC_000913.3	-	1321384	1322946	1563	13	15	13	16	80	73	19	18	18	33	48	52	56	84	61	32	26	28	25	26	21	230	274	280	179	182	198	100	163	180	215	307	247	1.29211	1.44361	1.42351	1.42917	8.07037	7.31949	1.83654	1.75641	1.65457	3.62294	4.21806
b1265	NC_000913.3	-	1323038	1323082	45	12	11	17	5	14	14	11	10	16	8	16	25	7	7	11	6	4	3	10	11	8	3	4	5	3	7	14	13	8	9	36	41	14	41.427	36.7703	64.6566	15.5125	49.0544	48.7565	36.9305	33.8923	51.0832	30.5059	48.8358
b1266	NC_000913.3	+	1323220	1324101	882	399	512	419	416	392	435	447	524	400	401	437	496	271	318	356	227	278	233	340	336	263	380	428	472	374	355	404	235	274	229	221	194	326	70.2779	87.3209	81.3058	65.8488	70.0777	77.2926	76.5675	90.61	65.1572	78.0157	68.0524
b1267	NC_000913.3	+	1324098	1324718	621	744	777	670	481	534	496	515	489	472	396	543	650	177	234	248	298	296	231	515	537	429	397	419	391	501	465	611	364	399	378	310	256	485	186.121	188.211	184.654	108.138	135.585	125.172	125.291	120.097	109.2	109.423	120.099
b1268	NC_000913.3	+	1324746	1326641	1896	150	146	160	124	218	221	93	94	73	91	93	124	144	183	166	124	147	125	188	144	144	45	43	69	119	108	145	42	53	26	49	68	81	12.2904	11.5833	14.443	9.13076	18.1293	18.2672	7.41054	7.56142	5.53166	8.23586	6.73714
b1269	NC_000913.3	+	1326852	1327727	876	1938	2061	2234	1334	1208	1446	2376	2354	1532	1140	1356	1177	920	1071	1056	1111	1056	1302	1362	1091	808	1384	1779	2017	1281	1105	1981	507	475	415	413	311	622	343.688	353.908	436.471	212.606	217.433	258.691	409.777	409.841	251.261	223.309	212.611
b1270	NC_000913.3	-	1327767	1328357	591	276	276	273	168	240	218	205	310	261	212	311	238	183	228	213	197	226	163	185	190	146	233	234	211	332	255	408	216	215	213	237	194	307	72.5498	70.2487	79.059	39.6867	64.0304	57.8077	52.4049	79.9996	63.4489	61.5537	72.2776
b1271	NC_000913.3	-	1328354	1329112	759	396	387	427	192	236	230	275	307	314	246	280	274	255	300	294	216	226	178	248	267	181	238	219	260	274	233	366	256	263	245	233	252	417	81.0528	76.6983	96.2858	35.3169	49.0267	47.4901	54.7389	61.6893	59.4373	55.616	50.6695
b1272	NC_000913.3	+	1329332	1330381	1050	1526	1681	1577	1700	1764	1735	1360	1588	1710	1400	1736	1812	723	816	752	693	858	586	1247	1080	1091	1494	1535	1688	1571	1454	2089	1257	1412	1234	1481	1322	1772	225.777	240.821	257.051	226.039	264.894	258.957	195.684	230.661	233.979	228.794	227.086
b1273	NC_000913.3	-	1330417	1330668	252	2208	1985	1645	1161	1535	1523	1138	1300	1582	1442	1778	1650	420	481	500	605	772	554	1294	1049	1120	838	807	827	1425	1249	1951	1258	1355	1353	794	1090	889	1361.17	1184.89	1117.23	643.213	960.44	947.145	682.256	786.786	901.938	981.908	969.085
b1274	NC_000913.3	+	1331048	1333645	2598	8344	6851	6784	5164	4125	4320	6618	7515	5379	3774	4882	4996	5960	7618	7071	4603	4605	5228	7433	7029	3661	3831	3733	3910	7251	6153	12059	4379	5163	4054	4719	4319	6978	498.942	396.672	446.913	277.505	250.35	260.592	384.851	441.167	297.463	249.269	258.101
b1275	NC_000913.3	+	1333855	1334829	975	1683	1824	1705	2024	3658	2852	3492	5176	5539	3108	4062	4933	2380	2544	2609	857	961	917	1954	2057	2518	1830	2037	2237	2091	2562	3469	3776	3893	4001	1135	896	1666	268.16	281.408	299.293	289.821	591.563	458.418	541.097	809.661	816.202	546.994	572.224
b1276	NC_000913.3	+	1335831	1338506	2676	3035	2230	1793	2900	3341	3088	5466	4357	2896	6043	7733	3015	1122	1462	1232	4153	6345	3599	21646	24928	11705	3070	3304	3551	5253	5305	5847	10651	16373	14819	7585	9019	12343	176.192	125.353	114.675	151.299	196.858	180.846	308.595	248.322	155.483	387.501	396.91
b1277	NC_000913.3	-	1338570	1339160	591	567	640	674	1167	1522	1323	1334	1410	1845	1294	1597	1895	723	869	853	889	1168	990	729	844	857	734	671	724	998	1239	1241	998	1090	1039	510	503	588	149.043	162.896	195.186	275.681	406.059	350.824	341.015	363.869	448.518	375.71	371.149
b1278	NC_000913.3	+	1339330	1340094	765	484	474	414	457	618	605	608	732	818	493	587	730	370	439	458	347	433	309	903	883	726	530	512	638	728	681	968	688	791	687	423	445	535	98.2876	93.2038	92.6222	83.4023	127.376	123.94	120.074	145.936	153.625	110.584	105.392
b1279	NC_000913.3	+	1340243	1340551	309	673	587	627	640	912	909	709	823	986	643	851	1069	437	549	486	426	493	396	730	721	718	958	1016	1241	928	835	1115	776	850	695	423	501	572	338.354	285.757	347.284	289.164	465.37	461.023	346.652	406.214	458.447	357.074	378.27
b1280	NC_000913.3	+	1340558	1341727	1170	1163	1105	1074	872	1142	1053	980	1258	1242	824	1023	1531	1013	1089	1146	607	677	537	1114	968	807	1540	1687	1805	1369	1346	1705	965	956	828	496	600	840	154.422	142.067	157.107	104.053	153.901	141.046	126.545	163.987	152.513	120.85	120.094
b1281	NC_000913.3	+	1341921	1342658	738	618	518	604	582	509	489	586	634	531	556	713	503	1046	1090	1306	497	443	523	271	243	257	769	871	1021	1054	758	600	170	173	103	244	203	247	130.091	105.582	140.074	110.101	108.749	103.841	119.963	131.023	103.373	129.278	132.698
b1282	NC_000913.3	+	1342658	1342984	327	79	77	70	68	55	67	53	48	30	62	65	49	82	98	112	62	61	81	30	26	22	88	75	73	147	91	60	15	19	16	34	28	71	37.5313	35.4209	36.6376	29.0325	26.5202	32.1103	24.4869	22.3876	13.1809	32.5349	27.3021
b1283	NC_000913.3	-	1343110	1343328	219	582	677	1061	3793	3805	5116	7806	6299	5353	5937	7603	6838	1087	1435	1377	2857	4210	2708	12306	6800	2486	1592	1218	1236	360	496	957	3510	4325	4036	8108	10802	8218	412.851	465.009	829.177	2418.03	2739.51	3661.03	5385.05	4386.73	3511.75	4651.89	4768.39
b1284	NC_000913.3	-	1343597	1344346	750	876	997	846	104	106	144	77	111	60	135	117	139	349	497	482	243	274	201	227	172	188	573	797	869	494	411	587	137	120	112	67	83	123	181.45	199.963	193.057	19.3596	22.2847	30.0897	15.5108	22.5723	11.4937	30.8872	21.4267
b1285	NC_000913.3	-	1344757	1346742	1986	346	281	238	159	228	238	212	247	136	210	294	219	305	414	425	633	801	484	1284	1659	1022	227	288	342	610	570	802	474	762	612	426	461	1197	27.0652	21.2835	20.5104	11.1774	18.1016	18.7808	16.1273	18.9684	9.83854	18.1445	20.3329
b1286	NC_000913.3	-	1346978	1348912	1935	1022	1460	1326	2297	1783	1792	1634	1854	1262	1686	1814	1827	1160	1364	1435	1637	1445	1452	1058	989	870	1268	1352	1566	1784	1438	1904	1483	1158	1173	1586	1168	1601	82.0511	113.498	117.284	165.731	145.289	145.136	127.578	146.131	93.7021	149.514	128.762
b1287	NC_000913.3	-	1348980	1350107	1128	55	82	83	74	89	82	42	57	34	42	51	71	84	112	113	65	56	91	36	36	25	45	28	46	78	96	73	670	276	441	477	408	908	7.57475	10.9351	12.5935	9.15896	12.4407	11.3926	5.6253	7.70689	4.33053	6.3892	6.21
b1288	NC_000913.3	-	1350251	1351039	789	2610	2664	2826	4971	5787	4891	5593	5490	4786	6078	8362	5654	1659	1843	1732	3001	3128	2581	7155	6658	3478	4257	4114	4416	8055	8100	9399	6858	6538	6559	5795	5072	8840	513.899	507.895	613.015	879.61	1156.48	971.489	1070.96	1061.23	871.498	1321.87	1455.67
b1289	NC_000913.3	-	1351407	1351760	354	143	164	179	120	208	170	128	190	220	186	201	271	94	123	106	134	128	84	168	116	210	134	137	123	196	196	314	141	170	128	82	86	88	62.7549	69.6879	86.5418	47.3262	92.6451	75.2597	54.6276	81.8585	89.2874	90.1604	77.9872
b1290	NC_000913.3	-	1351828	1352634	807	286	249	295	131	228	199	298	280	254	185	315	192	101	166	137	237	249	193	516	448	240	214	167	195	331	272	435	283	309	290	201	230	305	55.0563	46.4133	62.564	22.6632	44.5475	38.6453	55.7889	52.9173	45.22	39.3373	53.6127
b1291	NC_000913.3	-	1352636	1353628	993	385	340	375	232	307	331	553	615	477	333	607	285	162	190	142	365	384	262	925	799	455	358	391	353	479	454	672	543	678	613	485	441	650	60.2318	51.5046	64.6336	32.6184	48.7474	52.2391	84.1359	94.4581	69.0144	57.5441	83.9596
b1292	NC_000913.3	-	1353628	1354518	891	151	149	184	89	161	121	274	273	138	170	218	121	124	142	167	155	194	134	400	384	175	144	141	151	213	147	229	250	348	258	234	268	311	26.3278	25.1551	35.3441	13.9456	28.4912	21.2826	46.4599	46.7303	22.2522	32.7399	33.6054
b1293	NC_000913.3	-	1354505	1355470	966	148	218	194	126	155	164	306	277	193	165	262	130	108	201	145	197	196	159	430	434	206	205	230	206	284	246	313	310	408	301	290	320	403	23.8012	33.9466	34.3717	18.2103	25.2998	26.6063	47.8575	43.7337	28.7046	29.3098	37.2525
b1294	NC_000913.3	-	1355467	1357110	1644	538	533	484	551	519	594	940	988	617	555	811	588	499	723	635	549	561	513	1409	1218	884	936	1014	1055	798	757	1039	794	1002	852	599	624	846	50.8388	48.7688	50.3871	46.7922	49.7769	56.6241	86.3836	91.6576	53.9205	57.9292	67.7563
b1295	NC_000913.3	-	1357423	1357668	246	350	427	416	349	383	337	334	384	249	336	473	315	166	228	232	147	152	149	337	191	208	216	226	195	222	194	362	107	119	110	61	84	98	221.028	261.102	289.424	198.068	245.486	214.69	205.124	238.073	145.424	234.374	264.093
b1296	NC_000913.3	-	1357802	1359187	1386	550	267	252	825	587	502	789	753	303	1658	2771	526	2611	3577	3110	288	266	151	1687	657	294	120	113	136	319	424	347	242	671	251	214	353	175	61.6473	28.9778	31.1181	83.1025	66.7786	56.762	86.0041	82.8601	31.4087	205.271	274.602
b1297	NC_000913.3	-	1359490	1360908	1419	2492	713	509	2415	920	1007	1818	1948	1138	2718	3972	1159	11053	14413	13568	560	499	507	2021	1331	620	198	305	313	560	708	858	311	1251	405	402	531	311	272.823	75.5829	61.392	237.606	102.227	111.215	193.561	209.373	115.221	328.68	384.466
b1298	NC_000913.3	+	1361120	1361884	765	1122	260	220	672	361	329	604	644	423	1008	1332	412	2653	3368	3303	155	165	162	550	457	208	40	99	114	195	263	325	104	301	102	98	166	95	227.848	51.1244	49.2195	122.64	74.406	67.3987	119.284	128.392	79.4419	226.102	239.152
b1299	NC_000913.3	+	1361911	1362468	558	1107	466	402	569	317	335	482	488	284	894	1392	507	2056	2617	2445	228	232	180	587	312	197	86	106	112	242	308	282	139	346	122	139	206	196	308.197	125.623	123.301	142.364	89.5751	94.0866	130.502	133.383	73.1232	274.922	342.638
b1300	NC_000913.3	+	1362743	1364230	1488	1355	752	420	2084	670	837	1437	1238	417	4448	7348	904	5088	6359	5672	733	804	504	10315	2264	759	187	271	348	512	1102	538	277	1719	554	218	438	180	141.466	76.0207	48.3084	195.532	70.996	88.1535	145.901	126.891	40.2628	512.942	678.261
b1301	NC_000913.3	+	1364232	1365512	1281	656	376	204	983	369	423	831	823	281	2771	4458	511	1290	1543	1277	371	449	260	7290	1635	546	108	158	178	305	740	276	200	1229	382	157	291	114	79.5553	44.1525	27.2557	107.134	45.4192	51.7498	98.007	97.9861	31.5158	371.188	477.993
b1302	NC_000913.3	+	1365550	1366815	1266	555	299	156	1012	430	568	930	947	282	3101	5351	579	686	853	656	477	500	294	10011	1959	614	39	83	72	274	716	276	285	1513	474	192	405	177	68.1042	35.5266	21.0895	111.602	53.5546	70.3124	110.983	114.085	32.0027	420.314	580.54
b1303	NC_000913.3	-	1366935	1367912	978	178	157	121	101	127	141	97	109	151	118	130	146	824	973	1029	137	147	116	132	187	291	59	74	73	148	100	172	148	136	140	48	57	91	28.2746	24.1478	21.175	14.418	20.4752	22.5942	14.9844	16.9981	22.1824	20.7038	18.2572
b1304	NC_000913.3	+	1368079	1368747	669	553	811	1185	1384	2177	2168	1449	1349	744	2879	3820	3061	16752	18634	16149	930	1226	1404	1506	1419	1205	1100	370	432	237	369	472	284	529	354	302	326	426	128.414	182.352	303.158	288.824	513.091	507.867	327.226	307.538	159.778	738.451	784.274
b1305	NC_000913.3	+	1368801	1369025	225	14	16	12	18	37	37	36	57	9	33	59	42	643	765	660	14	17	26	33	29	25	17	16	23	6	8	7	9	11	18	12	14	17	9.6663	10.6968	9.12799	11.169	25.9287	25.7713	24.1727	38.6372	5.74686	25.1674	36.0164
b1306	NC_000913.3	+	1369025	1369384	360	74	106	121	112	193	166	150	143	88	227	284	239	2065	2551	2132	91	122	112	93	116	86	97	44	54	42	50	43	47	55	47	28	38	54	31.9333	44.2915	57.5253	43.4349	84.5312	72.2641	62.9498	60.5825	35.1197	108.201	108.354
b1307	NC_000913.3	+	1369393	1369614	222	27	41	50	25	106	84	75	82	34	96	139	100	1067	1115	915	49	61	76	60	51	38	42	25	34	20	16	23	21	34	26	7	17	31	18.8941	27.781	38.5472	15.7221	75.2862	59.2985	51.0404	56.3345	22.0038	74.2035	85.9988
b1308	NC_000913.3	+	1369689	1370003	315	1681	1605	1572	2607	2603	2380	1208	901	2510	2832	2869	3447	2678	3013	2567	1281	1431	939	1186	919	3867	2164	1996	2273	2875	3265	3139	1780	1252	1471	1577	1425	954	829.033	766.445	854.119	1155.46	1302.94	1184.09	579.378	436.242	1144.81	1542.73	1250.98
b1309	NC_000913.3	+	1370216	1371895	1680	14	19	28	44	96	78	5	9	10	11	30	23	527	697	492	130	140	113	9	8	46	9	7	11	11	26	17	6	4	4	6	9	8	1.29459	1.70122	2.8525	3.65651	9.00999	7.27616	0.449641	0.817047	0.855188	1.12354	2.45269
b1310	NC_000913.3	+	1371909	1373201	1293	6	7	8	23	31	34	4	6	3	7	13	12	253	349	231	36	54	47	2	4	27	3	8	5	9	7	7	2	4	1	1	5	1	0.720887	0.81436	1.05893	2.48343	3.78029	4.12095	0.467376	0.707728	0.333345	0.928978	1.38094
b1311	NC_000913.3	+	1373222	1374103	882	8	11	11	2	26	23	5	8	6	8	10	5	139	216	100	34	22	16	5	7	19	3	12	10	6	3	1	15	3	4	7	3	5	1.40908	1.87603	2.13452	0.316581	4.64801	4.08673	0.856459	1.38336	0.977358	1.55642	1.55726
b1312	NC_000913.3	+	1374090	1374932	843	18	16	10	3	23	16	18	7	11	2	5	7	91	144	99	33	25	16	15	23	17	15	20	15	10	7	11	10	18	20	5	14	11	3.31711	2.85502	2.03025	0.496841	4.30192	2.97447	3.2259	1.26644	1.87472	0.407107	0.814654
b1313	NC_000913.3	+	1374963	1376015	1053	25	35	26	24	59	43	29	25	12	20	24	9	140	256	148	58	65	35	24	51	52	33	32	28	55	50	50	18	40	24	21	31	40	3.6883	4.99984	4.22592	3.18204	8.83458	6.39966	4.16078	3.62097	1.63728	3.25918	3.1305
b1314	NC_000913.3	+	1376034	1376822	789	12	17	19	5	14	33	18	14	7	17	14	13	97	116	97	32	39	32	22	34	31	14	19	18	23	18	30	25	26	17	19	10	18	2.36276	3.24107	4.12148	0.884742	2.79778	6.55472	3.44668	2.70623	1.27465	3.69724	2.43715
b1315	NC_000913.3	+	1376832	1377887	1056	36	34	29	18	58	59	34	48	51	23	18	35	133	159	140	43	54	35	36	47	39	34	30	29	37	35	34	32	40	27	23	20	28	5.29606	4.84319	4.70013	2.37975	8.66017	8.75599	4.8643	6.93252	6.93868	3.7374	2.3412
b1316	NC_000913.3	+	1377884	1380151	2268	66	67	55	29	144	107	45	59	76	44	66	65	245	306	285	70	78	64	44	37	54	46	64	48	56	63	74	44	51	45	59	43	53	4.5208	4.44374	4.15046	1.78517	10.0111	7.39363	2.99761	3.96755	4.81439	3.32901	3.99698
b1317	NC_000913.3	+	1380148	1380807	660	7	7	8	2	15	13	11	3	5	5	3	2	18	28	25	8	5	10	2	8	13	2	2	2	4	3	3	4	4	3	1	2	10	1.64766	1.5954	2.07454	0.423067	3.58352	3.08686	2.51799	0.693252	1.08842	1.29997	0.624321
b1319	NC_000913.3	+	1381947	1382852	906	2	5	8	2	59	62	0	1	0	9	3	4	121	171	138	4	19	9	3	0	17	0	3	1	0	2	2	0	0	0	1	3	2	0.342939	0.830154	1.51126	0.308195	10.268	10.7246	0	0.168339	0	1.70459	0.454803
b1320	NC_000913.3	-	1382963	1383961	999	110	90	89	162	157	163	111	141	112	99	132	125	320	403	459	78	88	96	70	67	100	55	43	44	84	88	127	29	42	23	30	37	54	17.1057	13.5517	15.2476	22.6398	24.7797	25.5705	16.7866	21.5262	16.1073	17.005	18.1484
b1321	NC_000913.3	+	1384117	1385514	1398	2232	906	666	1249	1149	1391	1016	1405	1488	556	766	1617	447	580	618	259	298	225	1084	935	695	427	373	345	258	349	690	696	928	723	758	864	813	248.029	97.485	81.5349	124.732	129.591	155.933	109.797	153.279	152.921	68.2455	75.2579
b1322	NC_000913.3	+	1385511	1386572	1062	2225	943	679	736	439	638	416	430	437	247	293	533	282	328	306	152	207	122	500	540	346	280	191	187	238	295	560	352	504	364	382	396	441	325.477	133.568	109.426	96.7557	65.1782	94.1485	59.1799	61.7529	59.1191	39.9097	37.8943
b1323	NC_000913.3	+	1386720	1388261	1542	1811	1244	1136	1188	1835	1765	1837	2278	2966	1228	1674	2302	1519	1836	1813	1226	1563	1062	1804	2304	2633	700	714	788	2179	2239	2749	1774	1839	1817	833	640	1456	182.452	121.354	126.087	107.561	187.635	179.381	179.982	225.311	276.349	136.653	149.108
b1324	NC_000913.3	-	1388305	1388811	507	7050	7027	4717	3799	4016	3317	3632	3072	3436	5780	6525	3859	1257	1468	1366	3629	3800	2693	4922	4273	7047	4625	5384	5920	8197	6335	6525	3531	4310	4124	2860	2670	3092	2160.21	2084.87	1592.33	1046.13	1248.96	1025.31	1082.29	924.117	973.68	1956.26	1767.68
b1325	NC_000913.3	+	1388930	1389895	966	1606	1400	1336	1004	1385	1364	1080	1363	1125	897	1157	1637	1306	1621	1526	938	1116	822	1516	1411	1278	791	716	818	1556	1481	1942	983	1057	930	967	883	1213	258.275	218.006	236.704	145.104	226.066	221.286	168.909	215.195	167.319	159.339	164.508
b1326	NC_000913.3	-	1389870	1390598	729	472	492	362	393	637	538	404	479	575	547	580	704	395	433	432	466	541	333	603	676	642	384	383	394	854	883	1147	630	592	580	552	589	805	100.584	101.521	84.9879	75.2642	137.776	115.657	83.7258	100.212	113.321	128.756	109.278
b1327	NC_000913.3	-	1390933	1391853	921	79	55	63	28	67	54	34	49	28	39	69	42	42	40	41	70	63	38	130	114	91	58	63	58	164	155	187	61	90	74	71	68	87	13.3255	8.98297	11.7073	4.24445	11.4704	9.18864	5.57731	8.11428	4.36787	7.26626	10.2901
b1328	NC_000913.3	+	1391991	1392890	900	188	126	164	90	170	142	129	117	114	121	146	137	182	188	202	97	118	121	126	98	145	56	52	82	123	106	149	66	103	87	30	37	64	32.4511	21.0593	31.1873	13.9612	29.783	24.7265	21.6547	19.827	18.1984	23.0701	22.2813
b1329	NC_000913.3	+	1393227	1394840	1614	825	686	577	671	736	797	252	367	413	572	752	804	1153	1435	1250	1238	1358	943	660	716	1099	605	789	978	1276	965	1510	357	375	274	402	306	570	79.4081	63.9348	61.1855	58.042	71.9013	77.3877	23.5886	34.6798	36.7635	60.8133	63.9948
b1330	NC_000913.3	-	1394891	1395922	1032	119	105	112	415	372	449	259	260	313	150	172	314	357	461	537	158	178	236	131	148	119	106	94	97	143	127	156	103	96	95	73	67	107	17.9136	15.3048	18.5744	56.1425	56.8363	68.1842	37.9163	38.4244	43.5748	24.9412	22.8918
b1331	NC_000913.3	+	1396076	1397092	1017	3	1	0	2	0	2	1	0	0	3	0	1	10	29	15	0	4	5	0	2	2	0	0	1	0	0	0	0	0	0	2	2	1	0.458263	0.147909	0	0.274557	0	0.308195	0.148554	0	0	0.506182	0
b1332	NC_000913.3	+	1397365	1397622	258	1142	943	1020	2137	2539	2273	2668	2520	3108	3105	3773	2780	4144	4519	3538	1217	1206	1080	916	1128	911	1097	1091	1086	2183	1746	2731	1037	1582	1194	704	867	676	687.64	549.805	676.638	1156.4	1551.69	1380.69	1562.33	1489.68	1730.74	2065.13	2008.62
b1333	NC_000913.3	-	1397672	1398622	951	2566	2887	2773	5112	6253	6190	3768	4100	6143	5787	8301	9072	2342	2578	2138	3572	5344	3113	10050	10079	17837	5197	4533	4999	4790	5461	6821	9404	8432	10556	6323	5942	7732	419.171	456.649	499.052	750.471	1036.74	1020.06	598.599	657.532	928.049	1044.19	1198.89
b1334	NC_000913.3	-	1398774	1399526	753	3914	4267	5056	6704	9409	8310	6915	8251	7719	5642	7324	7734	4809	5368	5222	3268	3211	2978	4655	5354	3208	3013	3068	3669	7005	6923	8880	4349	5601	5024	2900	2640	3569	807.496	852.402	1149.18	1242.98	1970.2	1729.51	1387.4	1671.19	1472.78	1285.71	1335.93
b1335	NC_000913.3	-	1399721	1400236	516	148	194	190	260	319	291	268	424	351	230	316	317	130	165	155	205	243	174	245	175	145	330	297	312	290	236	354	156	92	116	73	79	91	44.5581	56.5547	63.0203	70.3472	97.4772	88.3813	78.4676	125.323	97.7301	76.4864	84.114
b1336	NC_000913.3	-	1400247	1401773	1527	30	33	47	33	99	85	49	40	29	39	45	38	55	55	68	45	28	40	46	39	36	13	47	24	48	42	49	30	40	23	30	25	22	3.05209	3.25081	5.26787	3.01716	10.2225	8.72362	4.848	3.99516	2.72854	4.3826	4.04766
b1337	NC_000913.3	-	1401810	1403255	1446	15	23	29	15	57	52	33	33	18	19	33	15	66	86	72	28	19	19	37	38	25	24	23	32	50	33	35	30	37	23	27	22	57	1.61153	2.39263	3.43246	1.44826	6.2154	5.63575	3.44787	3.48064	1.78844	2.25471	3.13456
b1338	NC_000913.3	-	1403255	1404565	1311	21	34	18	15	60	75	29	28	21	12	29	27	65	86	84	31	35	20	30	33	32	41	29	29	67	55	52	33	36	39	39	50	90	2.48846	3.90115	2.34988	1.59739	7.21624	8.96552	3.34196	3.25738	2.30138	1.57067	3.03827
b1339	NC_000913.3	+	1404741	1405649	909	310	355	339	208	343	305	194	274	303	206	232	260	203	216	261	212	178	99	186	155	249	193	244	284	523	374	611	122	169	87	64	76	124	52.9801	58.7464	63.8281	31.9465	59.4966	52.5839	32.2436	45.9727	47.8905	38.8874	35.0554
b1340	NC_000913.3	+	1405979	1406542	564	214	251	382	236	292	249	196	242	223	222	241	246	742	941	946	217	207	225	219	200	159	167	208	180	233	202	291	172	147	179	159	167	304	58.9453	66.9439	115.921	58.4193	81.633	69.189	52.5028	65.441	56.8063	67.5429	58.6906
b1341	NC_000913.3	-	1406563	1407795	1233	710	550	473	152	222	245	131	165	125	252	391	183	98	111	117	534	612	326	954	992	1033	849	997	986	1455	979	1537	566	745	542	548	497	958	89.4561	67.099	65.656	17.2109	28.3891	31.1401	16.0514	20.4096	14.5652	35.0706	43.5556
b1342	NC_000913.3	+	1408050	1409033	984	309	247	220	148	244	242	161	162	194	192	220	173	772	894	835	379	489	339	614	612	582	185	148	221	800	597	633	432	538	444	445	459	748	48.7841	37.7588	38.2652	20.9986	39.0982	38.5423	24.7193	25.1092	28.3255	33.4821	30.7085
b1343	NC_000913.3	+	1409511	1410884	1374	580	652	678	948	993	1011	1369	1417	851	770	1031	721	383	476	473	825	850	687	1970	1303	712	693	784	709	920	796	1360	664	699	519	516	449	749	65.5777	71.3802	84.4538	96.3263	113.953	115.314	150.53	157.288	88.9844	96.1635	103.063
b1344	NC_000913.3	-	1411013	1411948	936	686	727	717	811	830	848	839	813	817	674	909	832	641	804	725	710	646	636	485	463	429	466	472	505	744	775	842	477	496	483	457	363	504	113.858	116.836	131.105	120.967	139.818	141.983	135.423	132.473	125.406	123.563	133.389
b1345	NC_000913.3	-	1412000	1413235	1236	126	146	88	28	115	88	28	32	7	25	21	26	65	84	74	62	80	44	73	59	80	37	41	45	54	38	51	23	55	40	40	49	64	15.8368	17.7685	12.1854	3.16274	14.6704	11.1579	3.42251	3.94862	0.813674	3.47078	2.33363
b1346	NC_000913.3	-	1413237	1413452	216	0	0	0	0	1	0	0	0	0	0	1	0	0	4	1	0	0	1	0	0	0	0	0	0	0	0	0	0	0	0	0	0	0	0	0	0	0	0.729976	0	0	0	0	0	0.635883
b1347	NC_000913.3	-	1413531	1413740	210	1	0	2	0	2	1	0	1	0	0	0	0	4	3	1	0	1	0	0	0	1	0	0	0	0	0	0	0	0	1	0	0	0	0.739768	0	1.63	0	1.50166	0.746273	0	0.726264	0	0	0
b1348	NC_000913.3	-	1413733	1413927	195	0	3	0	0	3	0	0	0	0	0	0	0	2	1	1	1	0	0	0	0	0	0	3	0	0	0	0	0	0	0	0	0	0	0	2.31421	0	0	2.42577	0	0	0	0	0	0
b1349	NC_000913.3	-	1413984	1414793	810	90	86	87	21	54	43	21	16	8	17	18	18	88	105	103	44	26	33	17	36	36	27	25	27	38	35	49	26	25	28	40	29	41	17.2612	15.9709	18.3827	3.61958	10.5117	8.31956	3.91687	3.01265	1.41898	3.60139	3.05224
b1350	NC_000913.3	-	1414786	1417386	2601	70	91	83	19	117	135	19	28	16	16	21	11	103	143	119	33	49	34	34	40	59	31	29	22	30	23	44	28	52	26	61	57	123	4.18092	5.26281	5.46153	1.01985	7.09264	8.13412	1.10362	1.64184	0.883793	1.05557	1.10894
b1351	NC_000913.3	-	1417488	1417763	276	10	11	14	2	5	6	2	11	5	0	0	0	15	23	17	2	7	3	5	0	2	2	14	13	4	3	6	1	6	0	8	5	7	5.62867	5.99515	8.68151	1.01168	2.85643	3.4069	1.09478	6.07851	2.60275	0	0
b1352	NC_000913.3	-	1418008	1418229	222	1	2	3	1	15	16	0	0	0	1	0	0	2	11	3	0	4	1	0	1	2	1	1	0	1	0	0	0	0	0	1	0	2	0.69978	1.35517	2.31283	0.628884	10.6537	11.2949	0	0	0	0.772953	0
b1353	NC_000913.3	+	1418671	1419159	489	3	6	8	6	30	25	7	1	4	5	4	5	109	165	149	7	17	19	6	10	17	5	2	5	6	16	6	2	2	3	4	4	8	0.953075	1.84569	2.8	1.71303	9.6733	8.01213	2.16269	0.311892	1.17523	1.75456	1.12352
b1355	NC_000913.3	-	1419322	1419456	135	43	23	42	10	16	18	19	30	17	10	14	19	39	58	49	17	23	23	12	13	9	19	23	21	19	9	17	1	8	5	13	16	13	49.4822	25.6278	53.2466	10.3416	18.6874	20.8956	21.263	33.8923	18.092	12.7108	14.2438
b1356	NC_000913.3	-	1419765	1420241	477	450	535	624	738	1198	1110	849	884	1393	841	1188	885	337	401	401	474	470	475	971	932	896	292	290	328	939	1010	1300	593	635	618	305	367	291	146.558	168.714	223.894	216.004	396.005	364.688	268.902	282.649	419.569	302.541	342.081
b1357	NC_000913.3	+	1420365	1420661	297	4	12	16	1	8	12	10	11	11	4	5	17	23	20	29	4	10	13	11	14	20	11	18	41	8	9	16	6	7	8	14	30	26	2.09227	6.07773	9.22019	0.470075	4.24713	6.33201	5.08685	5.64872	5.32117	2.31105	2.3123
b1358	NC_000913.3	+	1420684	1421106	423	11	7	11	4	11	11	8	13	5	8	18	7	14	30	25	10	14	7	9	18	13	15	17	21	15	7	14	10	13	13	17	23	36	4.03987	2.48928	4.4507	1.32021	4.10029	4.07539	2.85729	4.68723	1.69825	3.24531	5.84471
b1359	NC_000913.3	+	1421119	1421976	858	34	29	33	14	36	27	23	28	20	16	26	18	38	50	50	19	21	7	36	40	34	36	33	41	43	13	27	26	26	15	62	60	79	6.15611	5.08426	6.58268	2.27805	6.61573	4.93166	4.04992	4.97719	3.34899	3.19992	4.16214
b1360	NC_000913.3	+	1421983	1422729	747	18	19	13	9	35	43	14	17	10	8	15	13	68	69	78	13	8	18	20	34	22	24	18	28	13	9	22	7	19	4	24	27	39	3.7434	3.82604	2.97851	1.68207	7.38771	9.02121	2.83148	3.4709	1.92331	1.8377	2.75804
b1361	NC_000913.3	+	1422701	1423200	500	15	21	20	15	13	13	10	13	23	14	8	21	22	41	31	7	5	11	22	32	15	23	24	17	26	27	47	10	25	12	8	26	28	4.66054	6.3178	6.84599	4.18837	4.09954	4.07465	3.02159	3.9654	6.60889	4.80468	2.19761
b1362	NC_000913.3	+	1423201	1423644	444	0	0	1	0	0	1	0	0	0	0	1	0	0	0	0	0	0	0	0	0	0	0	0	0	1	0	0	0	0	0	0	0	0	0	0	0.385472	0	0	0.352967	0	0	0	0	0.309348
b1363	NC_000913.3	+	1423782	1425239	1458	197	202	244	240	303	250	235	209	218	236	246	198	212	287	274	275	292	239	155	101	195	169	174	156	135	138	195	113	162	113	174	193	214	20.9905	20.8406	28.6423	22.9814	32.7678	26.872	24.3509	21.8626	21.4818	27.7754	23.1744
b1365	NC_000913.3	+	1425377	1425640	264	8	11	5	6	7	17	7	5	5	4	5	5	48	62	48	21	14	15	4	2	5	7	5	6	5	3	6	0	1	2	9	4	10	4.70761	6.26766	3.24147	3.173	4.18077	10.0916	4.00589	2.88855	2.72105	2.59993	2.60134
b1366	NC_000913.3	+	1425630	1426082	453	29	34	24	23	59	54	4	4	5	5	7	8	127	152	132	40	20	32	5	3	19	7	7	5	12	8	9	0	5	2	13	15	20	9.94522	11.2901	9.06754	7.08848	20.536	18.6815	1.33403	1.34671	1.58578	1.89399	2.12242
b1368	NC_000913.3	+	1426454	1427386	933	34	29	38	16	64	35	9	8	14	8	20	20	99	122	113	23	27	28	5	13	26	17	18	8	14	22	22	5	6	6	22	21	26	5.66124	4.67555	6.97073	2.39421	10.8158	5.879	1.45736	1.30774	2.15584	1.47134	2.94428
b1370	NC_000913.3	-	1427746	1428726	981	2	8	10	24	63	66	42	38	47	31	45	51	41	28	51	10	18	15	15	45	22	9	10	15	24	46	47	35	28	30	19	21	16	0.31672	1.2267	1.74465	3.41559	10.1259	10.5437	6.46823	5.90783	6.88335	5.42249	6.30049
b1372	NC_000913.3	+	1429049	1432411	3363	64	43	61	35	162	140	61	65	87	49	48	79	169	247	226	59	82	48	68	66	89	44	48	48	91	48	88	51	57	46	59	77	58	2.95643	1.92335	3.10441	1.453	7.5954	6.52406	2.74036	2.94781	3.71675	2.5002	1.9604
b1373	NC_000913.3	+	1432411	1432986	576	0	0	0	0	0	0	0	0	0	0	0	0	0	0	0	0	0	0	0	0	0	0	0	0	0	0	0	0	0	0	0	0	0	0	0	0	0	0	0	0	0	0	0	0
b1374	NC_000913.3	-	1433084	1433674	591	0	1	0	0	0	0	0	1	0	0	0	0	0	0	2	0	0	0	0	0	0	0	0	0	0	0	0	0	0	0	0	0	0	0	0.254524	0	0	0	0	0	0.258063	0	0	0
b1375	NC_000913.3	-	1433991	1434224	234	0	0	0	0	0	0	0	0	0	0	0	0	0	0	0	0	0	0	0	0	0	0	0	0	0	0	0	0	0	0	0	0	0	0	0	0	0	0	0	0	0	0	0	0
b1376	NC_000913.3	-	1435185	1435619	435	1911	1869	1372	923	1542	1355	598	672	1028	1547	2154	1745	307	495	396	580	836	491	1445	2756	2620	367	377	366	799	1084	1245	982	1025	1213	1032	1119	1519	682.474	646.304	539.81	296.235	558.93	488.165	207.691	235.61	339.527	610.249	680.122
b1377	NC_000913.3	-	1435760	1436893	1134	19	32	36	19	55	51	7	4	7	7	9	11	109	129	143	27	40	44	9	8	16	3	5	12	6	5	2	5	7	2	7	8	9	2.60289	4.24476	5.43332	2.33918	7.64737	7.04813	0.932589	0.537973	0.886862	1.05923	1.09008
b1378	NC_000913.3	-	1437260	1440784	3525	649	634	503	2372	2833	2325	2763	3275	1508	3767	5342	3449	592	747	754	2819	4119	2826	9465	9633	6084	1842	1921	2103	2696	3165	5340	5339	7308	6325	4858	5052	7444	28.6022	27.055	24.4222	93.9461	126.721	103.367	118.421	141.699	61.4629	183.376	208.15
b1379	NC_000913.3	-	1441321	1441743	423	126	134	170	661	724	857	1030	1085	908	1104	1277	1448	404	524	628	557	703	674	1342	876	515	526	378	349	169	160	313	795	555	805	1208	1284	986	46.2748	47.652	68.7836	218.165	269.874	317.51	367.877	391.204	308.401	447.852	414.65
b1380	NC_000913.3	-	1441854	1442843	990	161	115	84	348	291	408	268	221	157	209	314	316	231	264	306	258	385	273	629	840	385	447	445	491	284	275	443	263	479	400	595	605	1243	25.2642	17.4735	14.5218	49.0758	46.3468	64.5865	40.8983	34.0464	22.7843	36.2257	43.5637
b1381	NC_000913.3	+	1443051	1445690	2640	237	266	283	417	704	630	818	955	975	489	630	629	311	408	461	493	585	425	659	741	544	288	265	249	469	470	646	657	798	643	385	363	680	13.9463	15.1563	18.3467	22.0524	42.0466	37.3985	46.8117	55.1713	53.0605	31.7842	32.7769
b1382	NC_000913.3	+	1445687	1445872	186	0	0	1	0	0	1	0	0	0	0	0	0	0	1	0	0	0	0	0	0	0	0	0	0	0	0	0	0	0	0	0	0	0	0	0	0.92016	0	0	0.842566	0	0	0	0	0
b1383	NC_000913.3	+	1445880	1446206	327	76	69	70	55	130	113	55	62	80	74	61	67	10	18	7	55	80	35	67	56	93	48	49	72	62	57	60	38	44	32	16	22	27	36.1061	31.7408	36.6376	23.4822	62.6842	54.1561	25.4109	28.9173	35.149	38.832	25.622
b1384	NC_000913.3	-	1446378	1447283	906	235	172	194	192	210	174	117	218	231	320	371	187	245	320	319	340	269	181	170	170	255	378	397	420	425	334	597	164	194	146	251	240	252	40.2953	28.5573	36.648	29.5867	36.5471	30.098	19.5103	36.698	36.6315	60.6077	56.244
b1385	NC_000913.3	+	1447519	1449018	1500	441	340	300	271	325	277	297	298	244	348	477	257	1666	1927	1964	413	468	390	583	472	485	396	423	428	465	458	550	312	398	367	345	346	485	45.6733	34.0961	34.2299	25.2233	34.1629	28.9405	29.9137	30.2997	23.3706	39.8102	43.6775
b1386	NC_000913.3	-	1449076	1451349	2274	43	43	37	53	126	110	40	53	26	63	69	70	76	96	133	70	76	49	54	47	51	40	46	44	45	43	65	35	36	29	49	60	56	2.9376	2.84443	2.78476	3.25393	8.7366	7.58087	2.65751	3.55467	1.64268	4.75397	4.16763
b1387	NC_000913.3	-	1451597	1453642	2046	25	29	23	73	140	110	52	48	20	85	110	29	93	115	128	38	48	26	58	38	48	37	39	58	40	41	55	30	45	37	47	39	40	1.89823	2.13211	1.92397	4.98128	10.7891	8.42566	3.83975	3.57807	1.40441	7.12885	7.38444
b1388	NC_000913.3	+	1453927	1454856	930	9	8	15	42	58	46	44	21	4	35	59	11	43	81	41	64	40	30	39	26	10	50	44	56	31	43	32	15	63	25	17	18	11	1.5034	1.29397	2.76048	6.30507	9.83348	7.75161	7.14784	3.4439	0.617942	6.4579	8.71364
b1389	NC_000913.3	+	1454868	1455155	288	0	1	1	8	9	7	11	10	4	18	20	0	2	14	10	6	11	4	8	4	4	13	25	14	9	13	5	2	6	2	2	6	2	0	0.522305	0.59427	3.87812	4.92734	3.8091	5.7704	5.29567	1.99544	10.7247	9.53824
b1390	NC_000913.3	+	1455164	1455910	747	10	7	12	35	35	28	65	38	5	48	86	12	21	47	25	49	32	26	72	30	30	63	67	77	33	33	27	29	44	26	21	21	15	2.07967	1.40959	2.74939	6.5414	7.38771	5.87428	13.1461	7.75848	0.961657	11.0262	15.8128
b1391	NC_000913.3	+	1455925	1456422	498	13	7	6	20	33	18	47	31	2	33	47	11	15	19	25	31	22	13	58	28	16	33	34	60	20	43	15	23	33	19	10	14	10	4.05535	2.11439	2.06204	5.60692	10.4483	5.66448	14.2585	9.49393	0.576994	11.3708	12.9628
b1392	NC_000913.3	+	1456430	1457500	1071	24	17	17	40	73	65	127	100	11	91	139	23	50	54	55	60	59	35	152	67	56	60	80	77	84	117	72	69	105	76	63	68	56	3.48126	2.38768	2.71666	5.21428	10.7472	9.51132	17.9151	14.2405	1.47562	14.58	17.8261
b1393	NC_000913.3	+	1457497	1458264	768	6	11	10	25	50	35	77	61	1	58	74	7	30	50	30	31	37	24	87	37	25	34	34	49	53	69	38	35	55	44	33	32	29	1.21368	2.15451	2.22851	4.54467	10.2653	7.14207	15.1473	12.1138	0.187072	12.959	13.2343
b1394	NC_000913.3	+	1458264	1459052	789	12	12	9	21	39	37	74	69	12	42	76	6	11	18	24	33	23	17	76	24	23	33	30	36	36	68	33	34	49	30	19	29	35	2.36276	2.28782	1.95228	3.71591	7.79381	7.34923	14.1697	13.3378	2.18512	9.13437	13.2302
b1395	NC_000913.3	+	1459054	1460481	1428	46	26	41	28	139	78	223	180	23	90	170	35	58	60	69	76	88	62	177	70	71	116	104	125	119	121	95	103	151	104	86	119	67	5.00431	2.73881	4.91396	2.73749	15.3479	8.56019	23.5929	19.2246	2.31404	10.8148	16.3513
b1396	NC_000913.3	+	1460471	1460893	423	10	10	6	6	10	6	46	21	8	13	24	5	13	9	11	8	11	9	31	11	2	28	29	25	26	19	18	24	24	23	4	21	12	3.67261	3.55612	2.42766	1.98032	3.72754	2.22294	16.4294	7.57168	2.71719	5.27362	7.79294
b1397	NC_000913.3	+	1460893	1462098	1206	707	417	445	305	604	325	768	710	267	808	1190	349	975	1177	1023	960	995	558	459	279	308	695	680	761	933	652	457	469	550	421	490	493	435	91.0724	52.0122	63.1523	35.3082	78.9681	42.2331	96.2098	89.7893	31.8079	114.966	135.528
b1398	NC_000913.3	+	1462125	1463438	1314	821	591	573	371	590	365	896	695	280	1078	1406	358	665	827	675	946	885	453	695	414	351	776	771	893	1502	1099	829	567	641	525	522	509	599	97.0649	67.6564	74.6338	39.4187	70.7977	43.5326	103.019	80.6683	30.6149	140.776	146.967
b1399	NC_000913.3	+	1463539	1464489	951	772	623	481	191	320	246	408	357	244	414	545	196	411	499	469	507	536	340	632	599	592	512	620	715	772	580	535	510	632	521	411	395	591	126.111	98.5426	86.5647	28.0399	53.0557	40.5389	64.8164	57.2534	36.8621	74.7009	78.713
b1400	NC_000913.3	+	1464471	1465061	591	666	592	544	130	246	221	268	177	88	302	373	152	121	149	145	335	355	203	509	368	349	398	466	524	472	438	421	233	372	282	241	288	321	175.066	150.678	157.539	30.71	65.6311	58.6033	68.5098	45.6772	21.3927	87.6851	86.6866
b1402	NC_000913.3	-	1467921	1468826	906	2	0	2	3	9	12	3	4	2	3	1	2	18	10	13	1	3	1	2	6	6	1	1	2	1	0	1	0	4	0	1	3	2	0.342939	0	0.377814	0.462292	1.56631	2.07573	0.500263	0.673357	0.317156	0.568197	0.151601
b1403	NC_000913.3	-	1468784	1469149	366	1	0	0	0	0	0	0	0	0	0	0	0	1	0	1	0	0	0	0	0	0	0	0	0	0	0	0	0	0	0	0	0	0	0.424457	0	0	0	0	0	0	0	0	0	0
b1404	NC_000913.3	+	1469358	1470509	1152	0	0	0	0	0	0	0	0	0	0	0	0	0	0	0	0	0	0	0	0	0	0	0	0	0	0	0	0	0	0	0	0	0	0	0	0	0	0	0	0	0	0	0	0
b1406	NC_000913.3	+	1474221	1475081	861	546	501	415	426	601	543	233	333	510	416	485	552	218	311	232	567	697	380	944	699	1437	648	542	641	1153	1172	1609	1029	790	873	859	786	986	98.5154	87.5289	82.4938	69.0764	110.061	98.8357	40.8844	58.9868	85.1016	82.908	77.3694
b1407	NC_000913.3	+	1475144	1477450	2307	124	125	133	47	130	109	17	21	29	32	29	33	453	647	563	131	135	120	48	25	116	18	33	31	24	33	68	15	23	23	6	6	13	8.35004	8.1504	9.86689	2.84429	8.88501	7.4045	1.11329	1.38831	1.80601	2.38017	1.72656
b1408	NC_000913.3	+	1477621	1478226	606	4	1	2	2	13	18	2	0	1	2	1	3	45	85	68	8	4	10	4	0	9	0	1	1	2	3	1	0	0	0	2	0	0	1.02542	0.248224	0.564851	0.460766	3.38246	4.65497	0.498612	0	0.237082	0.566322	0.226651
b1409	NC_000913.3	+	1478226	1479122	897	5	5	1	2	60	44	0	1	0	1	0	2	178	202	175	17	13	31	0	0	7	0	4	0	1	1	1	0	2	1	0	1	1	0.865949	0.838483	0.190802	0.311287	10.5468	7.68736	0	0.170028	0	0.191299	0
b1410	NC_000913.3	+	1479138	1480895	1758	106	125	128	56	124	135	52	63	63	60	49	101	790	981	859	90	100	116	52	48	63	59	88	59	114	79	92	37	59	33	37	45	57	9.36702	10.6957	12.4614	4.44726	11.1215	12.0346	4.46879	5.46557	5.14864	5.8565	3.82832
b1411	NC_000913.3	+	1480909	1482201	1293	111	117	129	63	133	143	75	91	80	60	71	98	367	385	350	128	107	127	87	104	95	96	86	108	109	99	167	80	89	62	116	122	127	13.3364	13.6114	17.0753	6.80245	16.2187	17.3322	8.76331	10.7339	8.88919	7.96267	7.54207
b1412	NC_000913.3	-	1482255	1482860	606	174	129	128	168	211	199	220	178	187	163	202	150	133	146	165	85	106	74	130	132	152	102	116	93	263	221	251	115	157	112	130	130	193	44.6058	32.0209	36.1504	38.7044	54.9	51.4633	54.8473	44.7982	44.3343	46.1552	45.7835
b1413	NC_000913.3	+	1483061	1486963	3903	2095	2252	2253	2895	3710	3489	3729	4751	4254	2455	3121	2963	1754	2057	2098	1765	1831	1649	3088	3908	1881	2078	2316	2263	3225	2991	3627	3207	3729	3418	2321	2108	3322	83.3873	86.7934	98.7959	103.556	149.878	140.094	144.344	185.652	156.592	107.934	109.831
b1414	NC_000913.3	+	1487235	1488035	801	681	745	765	755	834	991	1095	1075	1036	952	1241	1323	352	458	431	378	483	392	1189	776	335	377	318	358	378	339	590	1160	675	1047	1255	1396	1584	132.078	139.907	163.458	131.595	164.171	193.891	206.532	204.687	185.822	203.944	212.799
b1415	NC_000913.3	+	1488232	1489671	1440	8076	5693	4043	3805	3654	2161	4116	2738	1476	9505	13652	2055	3947	4886	3348	7195	6895	3443	8435	5024	4472	8762	10417	11512	19006	12503	12807	6505	8652	7163	12634	9609	13235	871.261	594.697	480.527	368.906	400.1	235.185	431.835	289.991	147.263	1132.65	1302.16
b1418	NC_000913.3	+	1490902	1491432	531	1090	1057	775	259	295	321	215	212	186	290	335	302	712	871	849	401	432	362	279	263	502	378	448	591	477	394	614	137	215	154	167	121	207	318.894	299.431	249.795	68.0971	87.5971	94.7387	61.1715	60.8913	50.3256	93.7151	86.6525
b1419	NC_000913.3	+	1491677	1491850	174	1083	1179	1013	382	428	402	232	217	342	357	463	482	454	535	546	419	477	328	199	234	673	193	226	269	357	416	522	247	191	183	313	340	264	966.927	1019.25	996.406	306.505	387.844	362.071	201.439	190.206	282.389	352.067	365.479
b1420	NC_000913.3	-	1491962	1492129	168	9	4	9	1	4	5	2	4	4	1	5	3	10	10	7	5	8	6	6	4	2	1	1	5	3	5	7	2	4	0	1	0	1	8.32239	3.58152	9.16874	0.831025	3.75416	4.66421	1.79856	3.63132	3.42075	1.0214	4.08782
b1421	NC_000913.3	+	1492470	1494110	1641	217	263	333	160	267	249	144	162	127	147	158	220	553	662	663	340	361	446	206	144	748	85	91	122	126	124	153	68	92	54	53	61	92	20.5431	24.1081	34.7306	13.6124	25.6546	23.7798	13.2574	15.0564	11.119	15.3715	13.2245
b1422	NC_000913.3	-	1494148	1495071	924	2071	1661	1501	1071	771	695	958	928	659	1493	1654	684	2171	2618	2249	2290	2004	1314	560	445	758	998	1158	1197	1899	1164	1569	336	478	264	537	481	422	348.195	270.405	278.026	161.823	131.566	117.877	156.639	153.176	102.467	277.264	245.864
b1423	NC_000913.3	+	1495288	1496631	1344	653	559	558	1390	1865	1482	1045	1322	652	2103	2780	1071	490	551	601	1905	2605	1342	4360	3200	4043	1176	1078	1057	2702	2513	3794	2543	2868	2332	2269	2271	3310	75.4794	62.5647	71.0577	144.391	218.797	172.809	117.469	150.019	69.6978	268.501	284.103
b1424	NC_000913.3	+	1496856	1498511	1656	768	813	937	1596	1694	1543	1844	2058	1315	1506	2008	1424	503	627	575	1563	1569	1114	1562	1172	988	678	715	793	1397	1285	1637	835	939	773	844	762	1167	72.0469	73.8494	96.8402	134.554	161.293	146.023	168.231	189.539	114.087	156.053	166.546
b1426	NC_000913.3	+	1498651	1498875	225	1919	2291	2232	2370	2410	2099	529	754	1511	2050	2403	2761	1223	1537	775	890	1228	606	839	672	2090	1215	975	1083	590	762	1214	2225	1967	2729	1451	2448	1630	1324.97	1531.65	1697.81	1470.58	1688.87	1462	355.205	511.096	964.834	1563.43	1466.9
b1427	NC_000913.3	+	1498938	1499477	540	267	295	324	355	653	552	256	286	583	390	463	549	168	215	161	284	337	217	317	239	454	189	152	138	691	806	819	412	318	275	197	224	235	76.8125	82.176	102.69	91.7821	190.67	160.2	71.6228	80.7766	155.112	123.93	117.765
b1428	NC_000913.3	-	1499469	1500449	981	157	125	110	96	173	162	145	145	86	192	265	102	64	106	87	204	313	181	1025	941	998	75	60	86	249	202	367	389	566	463	487	493	878	24.8625	19.1672	19.1911	13.6624	27.8061	25.8799	22.3308	22.543	12.5951	33.5845	37.1029
b1429	NC_000913.3	+	1500573	1501565	993	211	261	243	233	365	349	215	267	314	140	235	354	439	534	574	206	223	166	228	219	173	253	285	310	288	268	288	240	207	230	224	207	255	33.0102	39.5374	41.8826	32.759	57.957	55.0799	32.7111	41.0087	45.4309	24.1927	32.5049
b1430	NC_000913.3	+	1501562	1502155	594	243	264	205	345	400	352	235	250	214	320	368	382	161	171	231	279	323	238	273	232	276	173	175	181	269	232	356	178	196	175	151	130	152	63.5528	66.855	59.0668	81.0879	106.178	92.8695	59.7705	64.19	51.7605	92.4421	85.0927
b1431	NC_000913.3	+	1502457	1503125	669	939	1039	1109	520	522	563	267	271	204	390	524	617	439	472	370	998	1214	752	843	1082	807	1674	1926	1950	646	656	1032	816	1072	1062	2149	2206	2487	218.049	233.618	283.715	108.518	123.029	131.886	60.2963	61.7813	43.8102	100.033	107.581
b1432	NC_000913.3	+	1503717	1504865	1149	1141	1129	1229	629	968	912	614	779	972	531	696	893	696	720	755	713	758	664	515	564	477	436	392	397	876	833	1197	536	477	424	299	294	465	154.27	147.806	183.066	76.4283	132.837	124.392	80.7335	103.402	121.539	79.3014	83.1993
b1433	NC_000913.3	-	1504905	1506080	1176	25	30	33	45	108	92	29	55	63	45	57	63	108	184	188	89	132	69	73	62	114	57	54	61	89	96	102	77	69	75	77	75	48	3.30253	3.83734	4.80267	5.3423	14.4803	12.2602	3.7256	7.13295	7.69669	6.56616	6.6573
b1434	NC_000913.3	+	1506172	1506708	537	54	47	43	30	75	52	40	62	51	28	57	44	85	134	97	55	63	65	66	50	32	49	55	37	63	62	100	37	31	31	26	16	30	15.6219	13.1656	13.7047	7.79957	22.0216	15.1756	11.2536	17.6088	13.6448	8.94726	14.5791
b1435	NC_000913.3	+	1506781	1508742	1962	269	317	394	749	693	654	694	615	396	557	722	526	669	825	808	990	941	795	472	536	330	450	601	636	776	715	916	365	385	254	496	397	551	21.2994	24.304	34.3695	53.2974	55.6925	52.2391	53.4399	47.8068	28.9979	48.715	50.5439
b1436	NC_000913.3	-	1508834	1509064	231	20	22	22	60	123	82	122	163	117	35	47	56	70	72	88	24	26	44	42	56	40	13	16	17	18	22	38	24	29	23	43	35	41	13.4503	14.3261	16.3	36.2629	83.9567	55.6313	79.7909	107.619	72.7687	25.9993	27.9458
b1438	NC_000913.3	+	1509508	1509924	417	148	175	136	107	113	113	87	89	102	93	79	147	74	99	89	73	90	78	77	88	70	36	38	63	52	61	71	48	60	48	40	27	36	55.1366	63.1275	55.8186	35.8238	42.7272	42.4678	31.5202	32.5512	35.1427	38.2695	26.0209
b1439	NC_000913.3	+	1510003	1511409	1407	408	472	469	374	393	423	225	294	232	281	349	381	1061	1206	1346	375	355	398	329	296	251	208	221	257	278	228	429	138	187	119	143	125	233	45.0485	50.462	57.0499	37.1109	44.0414	47.1154	24.1598	31.8689	23.69	34.2703	34.0692
b1440	NC_000913.3	+	1511654	1512799	1146	1261	1373	1039	1219	1557	1317	998	1121	627	2271	3349	1418	307	406	385	4475	6657	3350	6339	5181	9400	2976	3552	3771	5367	4305	6218	3414	4480	2992	2250	2630	3724	170.941	180.22	155.17	148.505	214.223	180.102	131.568	149.188	78.6057	340.047	401.385
b1441	NC_000913.3	+	1512817	1513830	1014	336	361	274	394	611	515	671	658	329	949	1457	451	127	165	174	1494	2178	1070	2019	2114	2274	886	1008	1004	1405	1203	1332	1155	1606	1210	605	582	953	51.4773	53.5533	46.2476	54.2477	95.0092	79.5951	99.9747	98.9695	46.6153	160.596	197.357
b1442	NC_000913.3	+	1513831	1514772	942	210	224	173	156	403	384	424	482	255	529	805	258	96	134	126	686	969	532	939	857	968	418	461	509	570	457	476	521	777	540	373	395	489	34.6324	35.7696	31.432	23.1205	67.4554	63.8848	68.0018	78.0386	38.892	96.3631	117.375
b1443	NC_000913.3	+	1514762	1515556	795	158	176	139	301	622	557	823	665	449	909	1426	534	57	40	39	713	880	494	1340	1435	867	396	380	388	592	511	543	867	1130	911	655	669	811	30.8748	33.3014	29.9243	52.8595	123.363	109.801	156.4	127.576	81.1428	196.202	246.367
b1444	NC_000913.3	+	1515578	1517002	1425	551	530	478	2860	4496	4363	4872	3183	2268	6416	9498	4150	124	134	111	3323	4604	2064	9738	10661	4673	1507	1378	1424	3334	3219	3629	6629	7651	7963	4867	4356	6970	60.0691	55.9471	57.4102	280.204	497.478	479.83	516.533	340.671	228.665	772.602	915.478
b1445	NC_000913.3	+	1517389	1517562	174	82	106	114	68	101	111	62	75	50	101	162	131	148	191	182	105	114	144	65	79	58	116	111	120	64	77	79	42	57	42	29	56	40	73.2115	91.6375	112.133	54.5611	91.5239	99.9749	53.8329	65.7394	41.2849	99.6043	127.878
b1446	NC_000913.3	+	1517648	1517881	234	1296	1100	1034	371	560	480	297	378	527	494	621	531	751	942	856	352	426	425	468	494	402	566	618	629	514	518	703	448	472	554	407	513	517	860.407	707.121	756.277	221.351	377.341	321.471	191.755	246.371	323.568	362.257	364.507
b1447	NC_000913.3	-	1517882	1518331	450	125	127	135	55	115	101	96	113	94	51	75	79	152	185	175	61	69	49	91	90	86	117	134	142	99	102	170	95	112	99	100	83	123	43.1531	42.453	51.3449	17.0637	40.2947	35.1743	32.2303	38.2983	30.0114	19.4475	22.8918
b1448	NC_000913.3	-	1518328	1518846	519	206	144	145	108	232	240	170	218	294	158	180	223	196	228	226	145	149	96	217	232	244	192	175	205	267	251	435	260	302	256	205	179	235	61.6616	41.7361	47.8164	29.0523	70.4828	72.4704	49.4865	64.0623	81.3862	52.2391	47.6361
b1449	NC_000913.3	+	1519027	1520064	1038	268	297	259	223	377	357	296	346	288	359	452	252	241	297	278	323	425	253	1755	1539	734	298	291	292	653	630	838	724	970	830	1219	1142	2052	40.1099	43.0403	42.705	29.9938	57.2672	53.8999	43.0824	50.8385	39.8626	59.3476	59.8097
b1450	NC_000913.3	+	1520262	1520927	666	1135	555	301	152	214	209	41	65	38	97	181	137	110	143	178	501	649	449	550	253	452	70	88	98	144	85	96	66	83	40	83	63	103	264.75	125.353	77.3515	31.8634	50.6643	49.1801	9.30069	14.8851	8.19748	24.9921	37.328
b1451	NC_000913.3	-	1520963	1523065	2103	553	450	320	267	286	235	283	272	155	308	299	168	288	374	402	593	582	862	292	229	290	263	345	372	359	233	259	102	206	96	181	163	273	40.8508	32.1877	26.0428	17.7254	21.4432	17.5124	20.3307	19.7262	10.5892	25.1314	19.5282
b1452	NC_000913.3	+	1523307	1524368	1062	969	1376	1349	373	317	283	339	264	293	565	644	358	982	1058	1222	480	386	698	198	153	193	623	673	675	703	430	328	308	287	243	942	463	1461	141.747	194.899	217.402	49.0352	47.0649	41.7618	48.2259	37.9134	39.6382	91.2914	83.2898
b1453	NC_000913.3	-	1524481	1525980	1500	42	48	53	89	160	178	51	71	41	65	72	59	627	676	726	89	101	140	44	33	58	39	33	30	64	48	65	38	44	35	36	35	41	4.34983	4.81356	6.04729	8.28366	16.8186	18.5971	5.1367	7.21906	3.92702	7.43581	6.59283
b1454	NC_000913.3	+	1526247	1526864	618	119	97	62	50	130	106	89	120	44	56	126	55	23	23	31	80	115	62	634	385	171	120	97	106	143	126	285	155	172	137	246	293	377	29.9139	23.6102	17.1704	11.2955	33.1678	26.8803	21.7574	29.6146	10.229	15.5491	28.0035
b1455	NC_000913.3	+	1526940	1527152	213	10	3	3	2	14	8	2	0	0	2	0	0	2	0	7	3	6	3	4	1	11	0	0	2	0	0	2	0	1	0	0	2	2	7.29348	2.11865	2.41056	1.31091	10.3636	5.8861	1.41859	0	0	1.61123	0
b1456	NC_000913.3	+	1527902	1529938	2037	11	9	7	8	26	31	8	6	9	7	9	13	44	37	49	15	15	13	2	5	10	9	11	9	12	14	8	10	3	5	5	11	6	0.838912	0.664612	0.588143	0.548305	2.01254	2.385	0.593341	0.449235	0.634779	0.589676	0.606851
b1457	NC_000913.3	+	1529922	1530404	483	27	28	23	35	44	47	5	11	7	12	12	6	1	5	1	67	61	38	4	6	16	13	7	12	7	6	7	2	7	4	13	12	23	8.68423	8.72022	8.14999	10.1168	14.3637	15.2499	1.56397	3.47343	2.0822	4.26324	3.41244
b1459	NC_000913.3	+	1530586	1531639	1054	54	63	58	111	167	168	14	18	7	17	34	40	42	64	74	214	245	191	8	7	28	16	12	25	11	11	17	4	12	6	10	7	13	7.95917	8.99118	9.41811	14.703	24.9826	24.9796	2.00675	2.60463	0.954176	2.76767	4.43067
b1460	NC_000913.3	+	1531816	1532952	1137	0	0	0	1	1	2	0	0	0	0	0	1	1	1	1	1	5	0	0	0	0	0	0	0	0	0	0	0	0	0	0	0	0	0	0	0	0.12279	0.138676	0.275668	0	0	0	0	0
b1461	NC_000913.3	+	1533052	1533285	234	101	90	75	89	150	143	92	76	55	129	153	142	48	45	61	122	135	98	145	149	120	42	36	42	76	113	145	109	111	75	94	81	106	67.0533	57.8553	54.8557	53.1004	101.074	95.7717	59.3988	49.5349	33.769	94.5976	89.8062
b1462	NC_000913.3	-	1533282	1533851	570	49	43	38	45	126	90	33	39	27	64	93	79	13	22	22	98	130	67	206	143	284	43	35	36	206	154	236	144	118	122	135	124	156	13.3548	11.3478	11.41	11.022	34.8544	24.7448	8.7467	10.4353	6.8055	19.2669	22.4098
b1463	NC_000913.3	+	1534024	1534869	846	33	39	49	70	136	139	116	114	80	91	140	85	168	211	204	125	218	112	184	130	142	81	93	100	92	98	111	97	100	90	153	135	227	6.0598	6.93443	9.91293	11.5518	25.3472	25.7491	20.7154	20.5517	13.586	18.4577	22.7294
b1464	NC_000913.3	-	1534965	1535858	894	413	400	422	744	1070	1052	940	1134	1293	775	989	933	385	426	420	440	502	373	1020	935	656	562	563	565	900	910	1408	913	758	895	486	455	841	71.7674	67.3037	80.7888	116.187	188.716	184.415	158.853	193.459	207.793	148.755	151.946
b1465	NC_000913.3	-	1535937	1536617	681	32	65	76	197	207	643	176	283	483	78	208	729	51	65	87	206	301	137	869	832	247	572	578	524	176	212	389	311	189	235	84	103	170	7.29991	14.3576	19.1004	40.3871	47.9276	147.972	39.0455	63.3801	101.899	19.6541	41.9514
b1466	NC_000913.3	-	1536614	1537309	696	27	28	46	224	160	497	166	263	544	103	220	638	15	27	24	181	311	167	934	1015	247	507	463	417	177	203	369	325	173	252	57	66	143	6.02656	6.05153	11.3116	44.9327	36.2471	111.909	36.0333	57.6315	112.295	25.3942	43.4154
b1467	NC_000913.3	-	1537309	1538853	1545	69	85	143	456	389	959	462	676	1028	210	663	1255	46	70	51	645	954	485	2600	3062	719	1636	1550	1478	578	658	1179	831	531	746	195	203	398	6.93801	8.27575	15.841	41.2059	39.6993	97.2763	45.1772	66.7316	95.5951	23.3237	58.9408
b1468	NC_000913.3	-	1538850	1542590	3741	160	244	321	1020	742	1324	929	1035	1122	473	1209	1238	225	282	238	1751	2783	1372	5639	7212	1536	2074	2062	2116	1312	1548	2500	1439	1047	1340	486	462	831	6.64426	9.81113	14.6857	38.0659	31.2736	55.4648	37.5175	42.1955	43.09	21.696	44.3884
b1469	NC_000913.3	-	1542672	1544060	1389	76	66	79	258	258	322	168	207	98	164	289	228	72	108	102	475	824	410	1078	978	467	483	422	456	143	181	422	102	141	117	107	143	169	8.50014	7.14757	9.73422	25.9323	29.2873	36.3304	18.2731	22.7291	10.1367	20.2604	28.5776
b1471	NC_000913.3	-	1544384	1545714	1331	0	3	1	1	24	17	3	1	1	2	0	0	5	10	1	4	3	6	2	4	10	0	1	0	0	1	1	0	2	1	1	0	0	0	0.339047	0.128587	0.104893	2.84312	2.00165	0.340525	0.114587	0.107943	0.257845	0
b1472	NC_000913.3	-	1545750	1546028	279	0	0	0	0	3	8	0	0	0	0	0	1	1	1	0	0	1	1	0	0	3	0	0	0	0	0	0	0	0	0	0	0	0	0	0	0	0	1.69543	4.49369	0	0	0	0	0
b1473	NC_000913.3	-	1546288	1547169	882	47	60	63	44	85	77	22	29	22	31	48	49	83	111	107	56	74	44	52	55	58	32	26	42	48	64	63	43	28	19	36	39	49	8.27835	10.2329	12.225	6.96478	15.1954	13.6817	3.76842	5.01468	3.58364	6.03114	7.47486
b1474	NC_000913.3	+	1547401	1550448	3048	29	62	69	879	362	1543	161	96	2626	131	146	2319	279	269	318	3951	6595	3348	76	222	246	1272	904	1108	1909	1948	1015	462	62	260	46	45	61	1.47808	3.0598	3.87445	40.2622	18.7265	79.3356	7.98025	4.80363	123.78	7.37501	6.57913
b1475	NC_000913.3	+	1550461	1551345	885	31	16	32	408	152	786	45	35	1372	34	31	1256	130	110	103	591	985	485	14	57	109	281	259	235	234	246	183	119	20	72	20	25	19	5.44168	2.71953	6.18846	64.3636	27.0809	139.186	7.68201	6.03168	222.732	6.59237	4.81115
b1476	NC_000913.3	+	1551338	1551991	654	51	52	74	491	170	884	75	49	1231	51	57	1398	119	107	139	455	720	379	34	48	97	199	163	181	157	119	158	132	66	110	92	99	107	12.1145	11.9603	19.3656	104.816	40.9858	211.832	17.3256	11.427	270.428	13.3813	11.9709
b1477	NC_000913.3	-	1552398	1552682	285	563	558	527	403	618	709	509	748	890	424	561	815	2012	1947	1992	273	282	295	457	497	321	444	431	457	678	634	908	681	679	571	562	522	653	306.887	294.514	316.477	197.417	341.905	389.869	269.823	400.286	448.659	255.286	270.364
b1478	NC_000913.3	-	1552828	1553838	1011	1018	1128	929	1322	2375	2401	3238	3255	1844	2789	4679	2128	467	614	557	1326	1660	991	8197	5631	1548	1280	1336	1351	1811	1701	2217	5555	9289	7627	8950	7859	16430	156.427	167.832	157.268	182.559	370.403	372.184	483.873	491.036	262.048	473.373	635.671
b1479	NC_000913.3	-	1553972	1555669	1698	2106	2338	1883	2216	2301	2174	2782	2335	1889	3797	4022	2122	973	1179	1037	3975	3821	2654	3805	3155	2592	2173	2375	2504	4547	3424	3894	1883	2193	1766	2069	1541	2608	192.679	207.121	189.797	182.203	213.669	200.65	247.528	209.731	159.833	383.715	325.338
b1480	NC_000913.3	-	1555826	1555963	138	3493	4863	4593	2578	4744	4755	2673	2337	2292	4264	6299	4295	441	484	337	3281	5152	2475	16304	11001	4687	4825	4890	5393	7564	8030	12823	10926	15473	14970	4112	7931	9847	3932.19	5300.81	5696.31	2608.12	5420.36	5399.93	2926.34	2582.81	2386.2	5302.05	6269.36
b1481	NC_000913.3	-	1556065	1556280	216	0	0	0	30	36	35	31	46	29	95	126	63	4	14	11	70	82	50	373	99	50	1	0	0	1	0	2	24	46	23	27	29	41	0	0	0	19.3906	26.2791	25.394	21.6827	32.4801	19.2892	75.4703	80.1212
b1482	NC_000913.3	+	1556625	1557056	432	1566	1372	1374	2724	5479	6877	4293	4344	4475	4653	6798	5235	1060	1274	1474	2324	4146	2214	22527	17589	6092	2073	1857	1751	2437	3161	5137	8717	10409	10002	9492	8997	13926	563.148	477.735	544.351	880.333	1999.77	2494.78	1501.35	1533.63	1488.26	1848.23	2161.36
b1483	NC_000913.3	-	1557112	1558038	927	106	78	72	33	151	60	194	150	53	182	295	65	90	109	119	181	161	99	270	172	158	95	91	85	235	232	272	180	173	155	147	163	155	17.764	12.657	13.2932	4.97001	25.6838	10.1435	31.6175	24.6789	8.21423	33.6897	43.7092
b1484	NC_000913.3	-	1558031	1559017	987	66	86	72	41	80	51	218	108	59	149	277	39	97	100	111	179	145	65	298	172	143	92	145	118	246	176	194	171	210	151	135	101	113	10.3882	13.1068	12.4851	5.79949	12.7801	8.09786	33.3691	16.6886	8.58827	25.9045	38.5472
b1485	NC_000913.3	-	1559014	1559910	897	45	57	56	42	76	55	130	97	39	82	191	34	86	96	111	130	114	55	169	97	66	54	65	76	134	116	105	63	137	89	66	62	80	7.79354	9.55871	10.6849	6.53703	13.3593	9.6092	21.8956	16.4927	6.24659	15.6866	29.2463
b1486	NC_000913.3	-	1559907	1560929	1023	50	46	41	32	56	47	92	50	17	94	154	25	78	91	80	100	68	49	160	116	59	41	54	61	91	63	53	68	77	59	51	46	102	7.59292	6.76393	6.85937	4.36715	8.63127	7.20011	13.5868	7.45432	2.3875	15.7673	20.6764
b1487	NC_000913.3	-	1560931	1562481	1551	148	108	89	82	107	89	125	84	35	196	327	61	62	102	76	233	213	107	290	275	177	124	145	181	329	251	300	121	207	130	198	158	229	14.824	10.4744	9.82097	7.38117	10.8776	8.99281	12.176	8.26002	3.24211	21.6845	28.9579
b1488	NC_000913.3	-	1562495	1563076	582	107	66	48	26	32	45	22	32	17	62	97	22	15	24	30	111	101	52	72	52	62	67	102	97	114	82	61	17	34	19	65	61	64	28.5611	17.0584	14.1154	6.23697	8.6694	12.1173	5.71091	8.38572	4.19659	18.2799	22.8918
b1489	NC_000913.3	-	1563334	1565733	2400	331	204	202	230	318	352	132	187	136	127	228	319	117	157	149	351	432	269	1088	832	400	206	222	201	322	311	595	627	804	550	497	472	1004	21.4255	12.786	14.4051	13.3795	20.8919	22.9852	8.30937	11.8835	8.14139	9.08027	13.0483
b1490	NC_000913.3	-	1565758	1567140	1383	344	220	204	272	397	435	134	181	148	181	268	583	81	86	126	369	535	315	1054	718	559	211	173	196	224	268	483	648	666	543	884	800	1615	38.6412	23.9286	25.2455	27.4581	45.2617	49.2929	14.6382	19.9604	15.3748	22.4576	26.616
b1491	NC_000913.3	-	1567504	1568823	1320	244	277	294	459	619	621	411	460	447	445	496	580	303	339	388	373	388	373	495	527	256	386	289	333	498	411	569	406	449	376	441	481	514	28.7164	31.5662	38.1197	48.547	73.9399	73.7284	47.0406	53.1493	48.6524	57.8485	51.6105
b1492	NC_000913.3	-	1568954	1570489	1536	156	162	203	7140	18105	23598	25679	30770	31186	4620	15939	15450	68	75	117	1750	3516	1773	54393	80903	7746	27053	20970	17407	1726	7419	9228	62735	76950	69564	57319	58238	82347	15.7779	15.865	22.6194	648.979	1858.53	2407.69	2525.76	3055.27	2917.02	516.127	1425.28
b1493	NC_000913.3	-	1570645	1572045	1401	3	4	6	91	429	437	605	622	516	97	294	292	3	4	7	53	127	82	1573	2175	146	672	537	513	84	297	330	1894	2685	2137	677	1098	1930	0.332658	0.429476	0.732975	9.06832	48.2816	48.8833	65.2413	67.712	52.9154	11.8806	28.823
b1494	NC_000913.3	-	1572407	1575202	2796	133	167	122	34	91	97	16	33	34	20	38	56	189	240	287	81	81	79	36	46	73	29	24	36	57	41	35	18	23	25	14	18	35	7.38974	8.98454	7.46791	1.69772	5.13176	5.4369	0.864546	1.80007	1.74708	1.22744	1.86671
b1495	NC_000913.3	-	1575247	1577619	2373	216	266	186	8	73	76	11	7	4	8	14	13	95	117	121	42	43	41	8	13	22	13	8	21	44	23	18	10	12	9	12	9	8	14.1407	16.8617	13.415	0.470669	4.85051	5.01918	0.700326	0.449898	0.242177	0.578493	0.810328
b1496	NC_000913.3	-	1577657	1579342	1686	89	65	58	0	49	43	0	0	0	2	0	1	57	70	123	19	20	30	3	0	7	0	4	12	3	1	0	1	1	0	3	0	6	8.20063	5.79926	5.88771	0	4.58248	3.99694	0	0	0	0.203553	0
b1497	NC_000913.3	-	1579633	1580790	1158	23	26	16	15	56	39	2	3	5	3	11	9	20	33	24	38	47	30	2	3	21	9	13	7	13	6	7	3	4	1	1	4	1	3.08556	3.37739	2.36476	1.80845	7.62503	5.27804	0.260932	0.395117	0.620344	0.444548	1.30471
b1498	NC_000913.3	-	1580842	1582524	1683	68	48	42	265	206	163	18	9	24	110	140	84	65	69	86	322	466	226	54	74	620	49	39	55	71	75	58	42	47	45	30	12	13	6.27682	4.29016	4.27112	21.9829	19.2995	15.1782	1.61582	0.81559	2.04879	11.2154	11.4255
b1499	NC_000913.3	-	1582926	1583687	762	12	6	6	14	15	29	0	3	2	7	12	13	18	19	18	14	30	15	0	6	4	0	4	3	7	4	1	1	2	1	1	5	0	2.44648	1.18444	1.34764	2.56505	3.10383	5.96431	0	0.600454	0.377091	1.57634	2.163
b1500	NC_000913.3	-	1583762	1583959	198	1	0	0	0	1	0	0	0	0	0	1	0	3	2	2	3	5	4	0	0	1	0	0	0	0	2	0	0	0	0	0	1	0	0.784602	0	0	0	0.796337	0	0	0	0	0	0.69369
b1501	NC_000913.3	-	1584207	1586486	2280	150	135	109	237	282	288	32	39	35	86	84	135	695	898	710	308	354	271	69	44	90	39	44	43	49	61	89	41	49	41	68	70	95	10.2205	8.90668	8.18216	14.5123	19.5019	19.7959	2.12041	2.60882	2.20548	6.47246	5.06029
b1502	NC_000913.3	-	1586820	1587734	915	15	11	3	12	39	45	3	2	1	2	3	5	149	212	143	38	38	46	0	1	10	4	3	6	3	3	6	1	1	3	1	1	2	2.54674	1.80837	0.561147	1.83098	6.72056	7.70741	0.495342	0.333367	0.157018	0.375072	0.45033
b1503	NC_000913.3	-	1587793	1588296	504	6	6	3	8	8	13	0	2	0	2	0	3	79	111	83	16	5	11	1	1	2	2	2	3	3	2	3	1	0	2	0	0	0	1.84942	1.79076	1.01875	2.21607	2.50277	4.04231	0	0.60522	0	0.680935	0
b1504	NC_000913.3	-	1588309	1588839	531	8	4	1	4	20	12	0	2	0	3	0	2	88	122	107	10	6	5	0	1	3	0	2	2	0	1	0	0	0	0	0	0	1	2.34051	1.13314	0.322316	1.05169	5.93879	3.54163	0	0.574446	0	0.969467	0
b1505	NC_000913.3	-	1588853	1590079	1227	15	16	14	19	55	56	3	3	4	6	1	6	619	737	750	81	65	106	3	0	17	7	4	8	1	1	3	0	3	0	2	1	2	1.89916	1.96152	1.95281	2.16188	7.06774	7.15254	0.369387	0.372898	0.468367	0.839098	0.11194
b1506	NC_000913.3	-	1590334	1590536	203	13	10	10	4	8	6	1	0	1	1	3	3	24	22	37	2	1	8	2	2	7	4	1	2	5	4	5	1	2	0	0	1	0	9.9486	7.41004	8.43102	2.75098	6.21378	4.63204	0.744234	0	0.707742	0.845298	2.02981
b1507	NC_000913.3	-	1590854	1592176	1323	100	75	92	71	124	131	84	81	89	72	118	97	608	710	650	134	188	133	264	410	727	80	86	111	122	148	198	164	188	130	77	89	166	11.7423	8.52743	11.9016	7.49242	14.7783	15.5177	9.59235	9.33767	9.66498	9.33853	12.2505
b1508	NC_000913.3	-	1592176	1592442	267	10	10	9	7	14	7	17	15	18	8	10	13	95	86	76	18	39	18	26	60	93	6	5	15	14	21	20	18	10	22	6	6	23	5.8184	5.63385	5.76909	3.66025	8.26759	4.10869	9.61929	8.56828	9.68572	5.14144	5.14422
b1511	NC_000913.3	-	1598617	1600209	1593	204	406	1742	810	1280	1761	825	1008	2356	677	1007	1561	720	898	780	1101	2212	1101	5956	2030	4205	1785	2049	2060	4543	1854	1983	2294	2129	2400	1469	1149	1642	19.8943	38.3378	187.158	70.9893	126.694	173.245	78.2427	96.5069	212.486	72.9254	86.8249
b1512	NC_000913.3	-	1600288	1601241	954	121	233	948	261	698	657	368	672	1292	273	413	577	548	679	598	654	1246	660	3060	834	2585	1218	1379	1450	3213	1461	2320	1632	1432	1353	1163	1114	1345	19.7039	36.7387	170.073	38.1958	115.364	107.928	58.278	107.432	194.574	49.1044	59.461
b1513	NC_000913.3	+	1601490	1603025	1536	50	121	762	232	490	400	345	539	871	235	371	253	234	273	246	732	1850	937	6050	1224	5733	1638	1955	2070	4922	2280	3507	2645	2372	2454	1747	1243	1986	5.05701	11.8498	84.9063	21.0873	50.2999	40.8118	33.9339	53.5194	81.47	26.2532	33.1752
b1514	NC_000913.3	+	1603019	1604047	1029	40	97	469	135	270	347	294	425	1034	118	234	233	98	105	116	363	920	485	2546	827	1671	774	832	916	1974	745	884	1147	1077	1125	655	518	650	6.03892	14.1799	78.007	18.3165	41.3724	52.8483	43.1656	62.9922	144.37	19.6776	31.2343
b1515	NC_000913.3	+	1604047	1605039	993	46	103	373	95	194	225	276	328	919	121	173	199	60	64	71	254	545	229	1461	433	676	518	594	556	1186	354	444	536	570	570	378	350	413	7.19653	15.6029	64.2889	13.3567	30.8045	35.51	41.9919	50.3777	132.965	20.9094	23.9292
b1516	NC_000913.3	+	1605051	1606073	1023	118	226	1060	423	615	1001	898	868	2549	432	784	899	29	31	37	871	1578	803	4852	1738	2330	954	1196	1174	3599	1096	1119	1523	1566	1653	821	821	935	17.9193	33.2315	177.34	57.7282	94.7898	153.347	132.619	129.407	357.985	72.4626	105.262
b1517	NC_000913.3	+	1606100	1606975	876	116	210	801	352	731	1273	858	684	2183	463	772	1128	23	26	41	809	1521	758	3901	1588	2032	546	733	834	2980	839	704	1248	1425	1385	853	791	919	20.5716	36.0605	156.497	56.0999	131.576	227.741	147.975	119.087	358.031	90.6949	121.044
b1518	NC_000913.3	+	1606999	1607289	291	39	49	192	149	268	529	293	232	683	135	254	486	15	15	11	244	426	219	1091	488	577	158	204	215	775	239	156	388	376	475	139	162	182	20.8203	25.3291	112.924	71.4853	145.213	284.892	152.118	121.593	337.209	79.6062	119.887
b1519	NC_000913.3	+	1607346	1608104	759	423	323	658	463	722	1173	758	628	1244	513	727	839	80	93	104	705	959	528	2816	1847	1765	535	580	661	1867	994	1050	937	1172	979	618	755	1281	86.5791	64.0144	148.375	85.1653	149.988	242.2	150.88	126.192	235.478	115.98	131.56
b1520	NC_000913.3	-	1608108	1609022	915	27	41	41	92	74	59	89	99	47	56	61	49	58	93	90	42	37	93	51	47	39	26	12	23	27	27	36	16	21	12	12	26	17	4.58413	6.7403	7.669	14.0375	12.7518	10.1053	14.6952	16.5017	7.37985	10.502	9.15671
b1521	NC_000913.3	-	1609229	1610680	1452	189	215	250	235	350	348	165	202	303	197	252	319	769	961	856	190	223	171	232	248	323	132	127	99	181	193	232	271	185	190	98	119	124	20.2213	22.2735	29.4679	22.5956	38.007	37.5604	17.1681	21.2177	29.9811	23.2812	23.8377
b1522	NC_000913.3	-	1610907	1611854	948	211	272	287	262	512	488	372	571	762	250	331	562	681	793	844	183	196	150	220	233	185	167	151	148	223	266	407	230	236	246	103	111	86	34.5771	43.1596	51.8143	38.5848	85.1577	80.6731	59.2843	91.8631	115.483	45.252	47.9568
b1523	NC_000913.3	-	1611966	1612325	360	35	38	48	52	46	40	70	50	42	23	33	16	68	69	96	33	41	31	30	22	12	51	63	41	38	34	64	9	13	11	19	28	14	15.1036	15.8781	22.82	20.1662	20.1473	17.413	29.3766	21.1827	16.7617	10.9631	12.5905
b1524	NC_000913.3	-	1612325	1613251	927	223	254	292	307	323	309	438	485	313	233	281	221	330	375	401	209	215	192	359	200	162	310	328	334	284	268	458	130	99	84	111	119	179	37.3714	41.2165	53.9112	46.2362	54.9395	52.2391	71.3838	79.795	48.5105	43.1303	41.6349
b1525	NC_000913.3	-	1613315	1614703	1389	269	355	325	206	249	266	234	265	202	214	334	201	380	427	417	130	154	109	740	214	157	188	249	222	254	254	338	178	217	138	215	217	239	30.086	38.4453	40.0458	20.7056	28.2657	30.0121	25.4518	29.0976	20.8939	26.4373	33.0274
b1526	NC_000913.3	+	1614804	1615685	882	157	154	174	100	175	147	138	236	150	132	141	133	594	699	682	109	159	117	164	126	145	166	174	187	192	189	276	98	124	100	96	79	123	27.6532	26.2645	33.7642	15.829	31.2847	26.1196	23.6383	40.8091	24.4339	25.681	21.9574
b1527	NC_000913.3	+	1615763	1616878	1116	2	6	5	10	37	33	8	6	2	9	5	5	11	19	12	2	13	8	6	1	9	0	1	3	0	3	9	0	2	0	0	2	1	0.278407	0.80873	0.7668	1.25101	5.22757	4.63411	1.08301	0.819975	0.257476	1.38384	0.61537
b1528	NC_000913.3	+	1617028	1618218	1191	54	47	62	105	120	138	164	139	141	78	72	113	325	444	375	105	113	186	92	115	96	95	97	89	78	113	118	97	133	116	103	128	104	7.04363	5.93612	8.90956	12.3084	15.8866	18.1587	20.8036	17.7999	17.009	11.238	8.30331
b1529	NC_000913.3	-	1618243	1618908	666	349	366	306	313	433	418	310	409	363	339	383	343	414	519	511	565	669	502	737	535	425	456	401	468	442	362	554	402	489	377	592	622	663	81.4078	82.6654	78.6364	65.6135	102.512	98.3601	70.3223	93.6618	78.3075	87.3437	78.9869
b1530	NC_000913.3	+	1619120	1619554	435	79	75	86	153	82	101	303	264	65	145	163	152	1052	1106	1340	2673	4534	3084	117	84	178	99	136	177	106	80	76	19	21	19	14	22	18	28.2132	25.9351	33.8365	49.105	29.7226	36.3872	105.235	92.561	21.4682	57.1985	51.467
b1531	NC_000913.3	+	1619574	1619957	384	65	57	93	221	128	125	295	159	63	203	198	184	1807	1919	2261	2362	3615	2538	116	72	154	146	162	192	180	140	98	51	62	34	18	21	32	26.2964	22.3285	41.4503	80.3497	52.5583	51.0148	116.064	63.1509	23.5711	90.7133	70.8214
b1532	NC_000913.3	+	1619989	1620207	219	12	18	24	62	32	36	94	59	17	55	66	58	746	718	1045	896	1517	1125	44	29	47	49	72	91	62	49	42	8	22	19	8	17	7	8.51239	12.3636	18.7561	39.5249	23.0392	25.7618	64.8469	41.0886	11.1526	43.0948	41.3933
b1533	NC_000913.3	-	1620238	1621137	900	478	504	456	219	311	290	208	238	190	203	301	200	284	395	332	213	181	165	356	286	279	279	335	356	416	283	504	222	313	186	351	357	518	82.5087	84.2374	86.7159	33.9723	54.4854	50.4978	34.9161	40.3318	30.3307	38.7043	45.9362
b1534	NC_000913.3	+	1621332	1622519	1188	513	414	351	123	215	156	155	183	149	150	181	170	174	263	270	151	141	126	293	263	257	219	271	318	291	216	464	124	185	110	109	113	155	67.0835	52.4204	50.567	14.4548	28.5354	20.579	19.7115	23.4935	18.0194	21.6661	20.9263
b1535	NC_000913.3	-	1622960	1623850	891	447	626	849	3098	3976	3514	2492	3419	2472	1658	2362	2287	332	373	345	401	451	399	688	562	313	170	200	236	166	188	367	137	172	107	93	146	105	77.9371	105.685	163.082	485.431	703.608	618.075	422.548	585.241	398.604	319.31	364.11
b1536	NC_000913.3	-	1624105	1624497	393	143	130	116	190	258	322	426	425	192	170	343	141	31	62	75	263	481	297	2224	1124	224	302	354	329	70	104	212	408	621	519	1220	1576	972	56.5273	49.7585	50.5175	67.497	103.512	128.405	163.766	164.934	70.1907	74.2271	119.876
b1537	NC_000913.3	+	1624773	1625291	519	63	85	40	119	129	149	110	109	74	71	89	67	308	346	441	150	207	148	367	278	75	41	48	34	52	51	110	72	131	77	272	409	287	18.8577	24.6359	13.1907	32.0113	39.1908	44.9921	32.0207	32.0312	20.485	23.4745	23.5534
b1538	NC_000913.3	-	1625335	1627380	2046	709	651	606	931	1046	900	958	811	738	1010	1105	739	292	373	383	850	989	593	1762	1749	1159	773	781	807	1324	1205	1371	1179	1358	1292	1555	1355	2338	53.8338	47.8621	50.6924	63.5283	80.6099	68.9372	70.74	60.4545	51.8229	84.7075	74.1801
b1539	NC_000913.3	+	1627517	1628263	747	1407	1412	1184	1120	1416	1369	895	1056	1283	997	1187	1253	887	996	1005	1084	1215	774	1022	1143	1381	1421	1458	1622	1497	1363	1769	1091	1155	1185	1095	824	1318	292.609	284.335	271.273	209.325	298.886	287.21	181.012	215.604	246.761	229.024	218.253
b1540	NC_000913.3	+	1628352	1629038	687	1045	1016	1076	849	1104	1083	917	1048	914	704	874	763	754	1024	999	704	735	602	832	776	680	451	501	595	917	872	1146	471	473	359	266	262	357	236.306	222.461	268.06	172.534	253.381	247.052	201.659	232.658	191.144	175.842	174.737
b1541	NC_000913.3	+	1629215	1629418	204	69	79	80	71	101	71	55	54	36	49	65	79	66	80	80	45	67	68	65	388	106	20	19	21	35	41	44	44	52	76	27	48	31	52.5453	58.2524	67.1175	48.5905	78.0645	54.5438	40.7322	40.3717	25.3538	41.2166	43.7637
b1542	NC_000913.3	-	1629453	1630913	1461	94	89	80	31	82	63	30	17	27	25	23	38	423	481	470	51	66	84	36	33	47	22	24	31	37	47	49	20	29	19	26	29	45	9.99522	9.1634	9.37165	2.96234	8.84965	6.75783	3.10225	1.77465	2.65512	2.93627	2.16226
b1544	NC_000913.3	+	1633072	1633305	234	0	0	0	0	0	0	0	0	0	0	0	0	0	0	0	0	0	0	0	0	0	0	0	0	0	0	0	0	0	0	0	0	0	0	0	0	0	0	0	0	0	0	0	0
b1545	NC_000913.3	+	1633622	1634212	591	0	0	0	0	0	1	0	0	0	1	0	1	0	0	0	0	1	0	0	0	0	0	0	0	0	0	0	0	0	0	0	0	0	0	0	0	0	0	0.265173	0	0	0	0.290348	0
b1546	NC_000913.3	-	1634310	1634885	576	0	0	0	0	0	0	0	0	0	0	0	0	0	0	0	0	0	0	0	0	0	0	0	0	0	0	0	0	0	0	0	0	0	0	0	0	0	0	0	0	0	0	0	0
b1547	NC_000913.3	-	1634885	1635847	963	6	7	10	2	24	21	6	3	2	1	11	11	30	33	35	3	9	7	4	8	7	1	1	9	10	6	8	2	3	5	2	8	3	0.96792	1.09342	1.77726	0.289953	3.92959	3.41751	0.941305	0.475126	0.298383	0.178189	1.56891
b1548	NC_000913.3	-	1635840	1636367	528	0	0	0	1	0	0	0	0	0	1	0	0	1	0	0	0	0	0	0	0	0	0	0	0	0	0	0	0	0	0	0	0	0	0	0	0	0.264417	0	0	0	0	0	0.324992	0
b1549	NC_000913.3	+	1637047	1637457	411	0	3	1	7	15	14	1	0	4	2	3	1	0	1	2	2	6	6	3	1	2	0	0	0	1	1	6	1	1	0	0	1	2	0	1.09798	0.416423	2.37782	5.75455	5.3383	0.36759	0	1.39826	0.835015	1.00256
b1550	NC_000913.3	-	1637609	1637782	174	278	276	278	272	326	300	130	127	70	179	207	194	33	24	26	234	269	269	88	33	44	82	70	74	58	64	64	40	69	46	73	84	75	248.205	238.603	273.446	218.244	295.414	270.202	112.875	111.319	57.7989	176.526	163.4
b1551	NC_000913.3	-	1637954	1638109	156	357	384	512	635	849	963	415	602	465	307	372	477	19	17	25	95	97	152	137	82	86	32	25	30	25	29	50	23	47	23	0	0	5	355.515	370.274	561.722	568.293	858.115	967.428	401.91	588.553	428.252	337.691	327.528
b1552	NC_000913.3	-	1638455	1638667	213	3008	3221	4251	12037	14219	15592	7842	9044	9384	7102	8570	9723	319	397	409	1522	1708	1510	2213	1653	1549	442	419	512	529	606	1499	761	1321	798	108	138	120	2193.88	2274.72	3415.76	7889.73	10525.7	11472	5562.28	6475.82	6329.64	5721.46	5526.27
b1553	NC_000913.3	-	1639030	1639527	498	0	1	4	0	3	4	0	0	0	0	0	0	3	1	3	0	1	2	1	0	1	0	0	0	0	0	0	0	0	0	0	1	0	0	0.302056	1.3747	0	0.949848	1.25877	0	0	0	0	0
b1554	NC_000913.3	-	1639524	1640057	534	33	27	34	6	15	20	2	5	0	5	4	10	56	106	67	11	9	22	2	2	5	7	6	4	5	0	10	4	1	1	1	1	2	9.60035	7.6057	10.8972	1.56868	4.42907	5.86956	0.565841	1.42805	0	1.6067	1.02884
b1555	NC_000913.3	-	1640054	1640365	312	22	22	19	3	3	11	2	6	2	2	8	9	6	12	10	5	6	13	4	0	2	0	4	4	0	1	5	2	2	0	1	0	0	10.9543	10.6068	10.4226	1.34243	1.5161	5.52529	0.968458	2.93299	0.920972	1.09997	3.52181
b1556	NC_000913.3	-	1640370	1640585	216	44	40	41	2	8	5	4	2	0	1	9	4	21	35	30	17	16	26	3	0	7	1	4	4	0	1	1	2	4	2	0	0	0	31.6456	27.8563	32.4868	1.29271	5.83981	3.62772	2.79777	1.41218	0	0.794424	5.72294
b1557	NC_000913.3	-	1641339	1641554	216	28761	22561	19073	4970	5951	5720	5736	6971	5328	3857	5065	5051	1033	1162	1476	5493	4229	5318	3300	1837	2692	2612	3255	3853	3014	2151	5275	1130	2107	958	363	369	297	20685.4	15711.6	15112.7	3212.37	4344.09	4150.11	4012	4922.15	3543.9	3064.09	3220.75
b1558	NC_000913.3	+	1641855	1642067	213	743	1117	1108	360	353	386	197	273	120	248	321	287	148	210	255	575	396	554	193	120	196	135	123	138	92	90	117	22	39	22	15	14	8	541.906	788.842	890.3	235.964	261.311	284.004	139.731	195.477	80.9417	199.792	206.993
b1559	NC_000913.3	-	1642489	1643241	753	50	53	41	22	77	75	20	18	14	27	8	27	58	78	73	26	29	58	14	11	27	18	18	19	25	28	23	11	16	5	53	44	38	10.3155	10.5876	9.31891	4.07898	16.1235	15.6093	4.01273	3.64579	2.67118	6.15283	1.45924
b1560	NC_000913.3	-	1643255	1644304	1050	52	60	67	42	52	67	17	21	12	14	28	41	583	674	748	103	92	188	7	3	27	8	4	8	4	10	11	3	6	1	5	4	4	7.69358	8.59565	10.921	5.58449	7.80866	10.0001	2.44605	3.05031	1.64196	2.28794	3.66268
b1561	NC_000913.3	-	1644651	1644902	252	49	79	173	36	68	76	20	23	23	25	27	27	229	299	268	34	36	51	14	23	39	21	7	19	24	20	35	28	33	25	17	22	23	30.2072	47.1567	117.496	19.9446	42.5472	47.264	11.9904	13.9201	13.1129	17.0234	14.7161
b1562	NC_000913.3	-	1645119	1645274	156	347	456	1008	173	181	187	170	144	165	138	210	199	6669	5658	8028	237	292	364	252	346	170	297	262	327	297	309	341	318	388	361	141	266	382	345.557	439.7	1105.89	154.826	182.943	187.86	164.638	140.783	151.96	151.796	184.895
b1563	NC_000913.3	-	1645346	1645633	288	539	813	1198	172	254	263	161	186	195	139	230	232	3212	3249	3599	169	241	247	280	323	211	232	204	198	233	249	334	287	388	403	108	163	275	290.744	424.634	711.935	83.3795	139.06	143.113	84.4576	98.4995	97.2776	82.8187	109.69
b1564	NC_000913.3	-	1645633	1645872	240	286	389	368	101	109	96	114	125	96	133	166	158	1123	1126	1110	149	171	142	185	191	123	125	153	143	175	154	217	157	171	180	56	101	132	185.127	243.812	262.43	58.7535	71.6106	62.6869	71.7627	79.4351	57.4686	95.0925	95.0009
b1565	NC_000913.3	+	1645897	1646202	306	39	14	17	20	16	10	1	4	4	14	13	17	11	9	6	13	8	7	12	9	9	7	3	11	1	6	7	8	3	7	6	8	5	19.7997	6.88214	9.50832	9.12498	8.24443	5.12148	0.493724	1.99366	1.87806	7.85078	5.83516
b1566	NC_000913.3	+	1646405	1646737	333	81	73	47	18	38	36	11	5	7	28	39	16	18	32	37	76	80	80	32	13	262	14	30	31	19	14	23	3	9	5	7	12	27	37.7881	32.9758	24.1563	7.54661	17.9929	16.9424	4.99061	2.29002	3.02012	14.4285	16.0861
b1567	NC_000913.3	-	1647174	1647356	183	1	3	2	5	8	11	1	2	3	0	4	3	74	96	95	6	3	1	0	6	2	3	2	2	1	2	4	1	1	2	0	3	4	0.848914	2.46596	1.87049	3.81454	6.89289	9.42017	0.825571	1.66683	2.35527	0	3.0022
b1568	NC_000913.3	-	1647358	1647636	279	2	2	0	1	1	2	0	0	0	0	1	0	7	11	4	0	0	0	2	0	0	1	2	0	0	0	1	0	0	1	0	0	1	1.11363	1.07831	0	0.500402	0.565143	1.12342	0	0	0	0	0.492296
b1569	NC_000913.3	-	1647620	1647850	231	0	1	1	0	11	2	1	0	1	0	0	0	3	8	6	0	0	0	0	0	3	2	0	0	0	0	0	0	1	0	0	0	0	0	0.651185	0.740908	0	7.50832	1.35686	0.654024	0	0.621955	0	0
b1570	NC_000913.3	+	1647934	1648341	408	355	392	365	389	597	604	459	573	698	481	677	751	80	103	111	347	347	299	590	490	655	523	503	566	435	544	606	429	457	473	243	261	159	135.171	144.525	153.112	133.111	230.715	232.003	169.964	214.194	245.791	202.298	227.908
b1571	NC_000913.3	+	1648508	1648663	156	0	2	4	2	0	1	0	2	2	1	3	0	20	32	29	3	3	0	0	0	0	3	1	0	4	0	5	1	5	2	3	3	1	0	1.92851	4.38845	1.7899	0	1.0046	0	1.95533	1.84194	1.09997	2.64136
b1572	NC_000913.3	+	1648665	1648793	129	0	0	0	0	0	0	0	0	0	0	0	0	0	4	0	0	0	0	0	0	0	0	0	0	0	0	0	0	0	0	0	1	0	0	0	0	0	0	0	0	0	0	0	0
b1573	NC_000913.3	+	1648823	1649041	219	21	13	21	17	8	20	16	32	50	4	11	10	237	225	310	30	12	13	10	18	9	11	10	10	13	15	14	10	16	5	49	36	65	14.8967	8.92927	16.4116	10.8375	5.75981	14.3121	11.0378	22.2853	32.8017	3.13417	6.89889
b1574	NC_000913.3	+	1649382	1649434	53	18	5	10	6	28	14	9	10	19	7	6	2	216	253	279	8	11	15	5	8	12	9	9	10	12	7	10	8	11	7	24	15	14	52.7608	14.1909	32.2924	15.8052	83.2999	41.397	25.655	28.7765	51.5049	22.6636	15.5491
b1575	NC_000913.3	+	1649609	1649797	189	0	1	1	0	1	2	2	0	3	0	0	0	8	8	7	0	1	0	1	0	0	0	0	0	0	0	0	0	0	0	0	3	1	0	0.795893	0.905554	0	0.834258	1.65838	1.59872	0	2.2805	0	0
b1576	NC_000913.3	+	1649794	1649985	192	0	0	0	0	5	0	0	1	0	0	0	0	6	9	10	0	0	0	0	0	2	0	0	0	0	0	0	0	0	0	1	2	1	0	0	0	0	4.10611	0	0	0.794351	0	0	0
b1577	NC_000913.3	+	1650078	1650842	765	6	8	2	4	30	19	9	18	20	2	2	0	53	96	80	8	7	17	3	9	7	27	14	18	9	12	10	6	17	3	59	30	99	1.21844	1.57306	0.44745	0.729999	6.18333	3.89233	1.77741	3.5886	3.75612	0.448616	0.359087
b1578	NC_000913.3	+	1650845	1651537	693	0	0	0	0	0	0	0	0	0	0	0	0	0	0	0	0	0	0	0	0	0	0	0	0	0	0	0	0	0	0	0	0	0	0	0	0	0	0	0	0	0	0	0	0
b1579	NC_000913.3	+	1651551	1652708	1158	56	46	38	11	49	56	6	12	14	14	12	23	58	60	45	23	31	33	20	25	49	9	13	6	9	15	20	5	6	7	2	11	11	7.51267	5.97539	5.61631	1.3262	6.6719	7.57873	0.782795	1.58047	1.73696	2.07456	1.42332
b1580	NC_000913.3	-	1652896	1653915	1020	25	11	24	24	62	44	5	5	8	16	5	18	51	75	83	20	27	21	19	15	24	19	15	18	44	32	47	13	7	9	3	5	10	3.80763	1.62222	4.02705	3.28499	9.58415	6.76036	0.740586	0.747624	1.12684	2.6917	0.673287
b1581	NC_000913.3	-	1653927	1655141	1215	15	35	41	35	57	45	9	14	10	9	10	6	81	120	158	31	42	38	18	15	24	42	70	60	66	51	61	11	12	10	8	12	12	1.91792	4.3332	5.77542	4.02175	7.39709	5.80435	1.11911	1.75738	1.18248	1.27108	1.13046
b1582	NC_000913.3	-	1655347	1655673	327	75	80	97	50	103	73	44	61	38	46	57	78	87	101	92	71	77	64	58	45	61	76	78	69	122	66	141	34	33	21	25	40	33	35.631	36.8009	50.7692	21.3474	49.6651	34.9858	20.3287	28.4509	16.6958	24.1388	23.9419
b1583	NC_000913.3	+	1655808	1656149	342	397	325	305	230	258	344	191	223	249	254	321	420	70	108	85	202	228	170	312	347	602	138	117	131	389	440	511	182	141	171	87	111	106	180.335	142.947	152.634	93.8913	118.948	157.634	84.3748	99.4471	104.603	127.442	128.917
b1584	NC_000913.3	+	1656184	1656744	561	448	457	509	254	243	293	126	162	165	217	234	351	124	164	158	221	205	175	181	223	322	87	77	115	335	323	375	92	110	89	66	72	92	124.059	122.538	155.286	63.2112	68.2976	81.8506	33.9323	44.0419	42.2563	66.3748	57.2906
b1585	NC_000913.3	-	1656747	1657457	711	306	217	182	155	255	239	107	121	138	157	195	225	187	196	227	268	330	205	383	357	480	106	136	144	388	284	386	166	151	111	115	129	237	66.86	45.91	43.8105	30.4359	56.55	52.6799	22.7363	25.9555	27.8856	37.891	37.67
b1586	NC_000913.3	+	1657565	1657870	306	359	253	188	214	342	363	189	177	267	258	348	354	110	101	144	266	245	230	752	587	696	271	323	363	448	424	621	337	475	392	142	294	319	182.258	124.37	105.151	97.6373	176.225	185.91	93.3138	88.2197	125.36	144.679	156.203
b1587	NC_000913.3	+	1658069	1660495	2427	38	21	30	143	336	306	332	284	303	313	402	284	108	128	108	90	121	65	357	750	1556	19	25	21	50	73	116	167	246	262	166	198	189	2.43236	1.30157	2.11557	8.22602	21.8289	19.7592	20.6668	17.8469	17.9367	22.13	22.7503
b1588	NC_000913.3	+	1660556	1662979	2424	153	157	193	222	512	469	530	439	390	355	506	354	134	188	203	128	212	112	390	1532	3395	105	118	140	155	166	292	179	296	225	145	180	143	9.80558	9.7428	13.627	12.7863	33.3042	30.322	33.033	27.6214	23.1155	25.1305	28.6714
b1589	NC_000913.3	+	1662990	1663607	618	36	56	49	24	86	52	71	62	52	47	71	48	27	55	54	34	34	12	41	233	550	35	42	45	26	29	43	37	52	42	10	21	22	9.04958	13.6306	13.5701	5.42183	21.9418	13.1866	17.357	15.3009	12.0889	13.0501	15.7798
b1590	NC_000913.3	+	1663609	1664463	855	215	221	222	105	187	137	172	166	179	117	145	117	226	246	257	117	115	98	155	428	931	120	134	142	122	110	136	116	131	106	73	97	113	39.0649	38.8815	44.4389	17.1454	34.4856	25.1114	30.3926	29.6112	30.0786	23.4815	23.2934
b1591	NC_000913.3	+	1664506	1665120	615	292	355	330	309	400	380	295	376	255	294	350	328	109	179	178	184	181	134	214	321	562	398	423	532	315	273	400	167	213	129	149	140	200	73.7602	86.83	91.8364	70.1466	102.553	96.8335	72.469	93.2452	59.5711	82.0311	78.167
b1592	NC_000913.3	+	1665315	1666571	1257	129	176	200	107	150	146	127	127	87	70	93	98	284	344	398	123	122	125	89	77	83	103	113	112	90	104	126	35	53	40	61	88	77	15.943	21.0617	27.2315	11.8843	18.8156	18.2027	15.2642	15.4093	9.94386	9.55584	10.162
b1593	NC_000913.3	-	1666524	1667219	696	183	210	277	320	594	625	399	388	533	429	552	754	454	482	493	471	650	386	659	842	652	236	182	205	638	934	981	688	528	601	339	419	492	40.8467	45.3865	68.1156	64.1895	134.567	140.73	86.6102	85.0229	110.024	105.768	108.933
b1594	NC_000913.3	-	1667344	1668564	1221	618	387	390	403	612	713	348	517	789	330	358	595	925	1243	1140	513	604	387	580	488	603	347	350	375	811	668	1056	657	536	555	441	525	572	78.6298	47.6773	54.667	46.08	79.0311	91.5147	43.0595	64.5786	92.8394	46.3772	40.2715
b1595	NC_000913.3	-	1668699	1669592	894	76	68	47	29	72	79	46	45	46	34	37	60	248	313	298	90	100	67	93	140	107	44	41	48	83	76	102	65	64	48	48	46	70	13.2066	11.4416	8.9978	4.52881	12.6986	13.8486	7.77366	7.67695	7.3925	6.52601	5.68453
b1596	NC_000913.3	+	1669699	1670952	1254	85	90	124	424	278	321	360	245	225	175	191	257	376	401	423	189	244	250	325	247	1057	130	104	115	119	144	145	241	233	263	125	113	125	10.5302	10.796	16.9239	47.2054	34.955	40.1166	43.3721	29.7977	25.7784	23.9468	20.9202
b1597	NC_000913.3	+	1671376	1671684	309	22	56	794	49	75	64	26	41	59	42	65	49	43	54	23	41	90	37	7272	5878	5968	39356	31018	26095	4808	10775	11292	34452	29864	35867	56540	67298	19361	11.0606	27.2613	439.783	22.1392	38.2706	32.4593	12.7122	20.2367	27.4324	23.3237	28.8925
b1598	NC_000913.3	+	1671960	1672781	822	1151	816	823	450	638	601	539	610	595	627	830	792	966	1071	1138	778	1015	646	2964	3553	2733	5811	5482	6251	1991	2246	2296	3670	3852	3785	3765	4704	2344	217.529	149.326	171.358	76.43	122.38	114.583	99.0655	113.18	103.996	130.889	138.687
b1599	NC_000913.3	-	1672820	1673149	330	34	25	30	100	97	73	232	237	99	105	69	58	600	781	740	179	178	210	57	84	78	10	11	9	16	22	37	6	9	13	5	11	5	16.0059	11.3957	15.5591	42.3067	46.3468	34.6678	106.213	109.534	43.1015	54.5986	28.7188
b1600	NC_000913.3	-	1673136	1673501	366	113	71	100	162	209	217	390	522	229	195	204	184	708	887	827	378	339	373	149	200	214	12	19	19	16	26	67	23	40	23	10	6	8	47.9636	29.1806	46.7622	61.7956	90.0383	92.9171	160.986	217.522	89.8929	91.4239	76.5561
b1601	NC_000913.3	+	1673913	1674947	1035	63	48	52	205	494	446	586	442	621	270	298	462	521	681	654	135	197	158	238	319	367	38	32	34	86	119	106	89	124	122	55	57	95	9.45616	6.97618	8.59883	27.6527	75.2573	67.5323	85.5387	65.1322	86.2029	44.7641	39.5464
b1602	NC_000913.3	-	1674972	1676360	1389	1162	1355	1413	553	712	627	823	817	879	737	1010	686	1486	1616	1660	962	1089	790	1385	1877	1834	2923	3421	3690	2932	2408	2520	1434	1636	1703	1025	1002	1450	129.963	146.742	174.107	55.5836	80.8239	70.7428	89.5165	89.7085	90.9196	91.0482	99.8734
b1603	NC_000913.3	-	1676371	1677903	1533	1130	1219	1078	861	989	885	902	983	1021	1018	1316	1105	1693	1998	2032	1088	1239	802	1657	2247	2271	980	1059	1265	3176	2660	3008	1434	1437	1447	1181	991	1670	114.512	119.613	120.352	78.4123	101.722	90.4728	88.8935	97.7969	95.6873	113.949	117.908
b1604	NC_000913.3	+	1678427	1679371	945	821	950	989	1490	1437	1341	1299	1441	1254	1505	1741	1567	558	629	719	1015	1082	874	1146	1091	1176	1627	1636	1973	1477	1432	1898	1044	1055	977	1004	918	1347	134.966	151.22	179.119	220.129	239.766	222.389	207.674	232.566	190.65	273.282	253.045
b1605	NC_000913.3	+	1679557	1680939	1383	59	74	86	103	139	138	128	121	78	50	93	86	249	336	348	196	180	229	212	155	94	146	149	160	111	72	187	77	71	66	85	72	125	6.62742	8.04871	10.6427	10.3977	15.8473	15.6377	13.9828	13.3437	8.10295	6.20374	9.23616
b1606	NC_000913.3	+	1680976	1681698	723	101	105	98	83	116	139	114	127	84	79	128	109	121	109	129	128	199	105	318	322	217	85	112	97	199	187	242	126	140	118	127	127	192	21.7019	21.8458	23.1987	16.0274	25.2978	30.1296	23.8217	26.7904	16.6921	18.7497	24.3166
b1607	NC_000913.3	-	1681695	1682030	336	220	185	192	169	201	196	242	226	248	211	224	178	344	437	436	115	79	84	185	139	194	252	316	295	252	178	321	103	122	94	93	102	100	101.718	82.8227	97.7998	70.2216	94.3233	91.4184	108.813	102.585	106.043	107.758	91.5671
b1608	NC_000913.3	+	1682159	1682878	720	47	84	77	109	131	124	315	294	255	98	133	177	222	293	326	298	278	252	187	239	128	171	189	222	178	175	241	92	122	89	170	173	320	10.141	17.5494	18.3035	21.1357	28.6881	26.9902	66.0973	62.2771	50.8837	23.3561	25.3717
b1609	NC_000913.3	+	1682882	1684183	1302	151	166	171	197	200	220	355	303	316	129	212	258	217	273	268	310	274	246	255	285	167	272	282	320	261	238	389	206	204	199	466	333	723	18.0169	19.1785	22.4782	21.1241	24.2204	26.4807	41.1929	35.4932	34.8696	17.0014	22.3643
b1610	NC_000913.3	+	1684259	1685188	930	69	130	95	110	146	151	180	198	235	101	186	147	96	116	122	135	136	75	275	355	185	72	62	78	149	165	243	231	257	280	118	131	205	11.5261	21.027	17.483	16.5133	24.7532	25.4455	29.2412	32.471	36.3041	18.6356	27.4701
b1611	NC_000913.3	-	1685185	1686588	1404	1781	1577	1616	2524	2828	1671	3258	2305	2194	7517	6522	2023	2323	2694	2445	2519	2561	1611	2481	2103	3930	3346	3145	3341	9151	7015	4878	3663	3355	3311	3146	2299	4465	197.066	168.959	196.993	250.984	317.596	186.52	350.582	250.39	224.512	918.721	638.035
b1612	NC_000913.3	-	1686731	1688377	1647	7339	7107	5942	3898	3224	2330	3551	3482	3421	7540	6902	2514	3801	4140	3432	4864	4305	2457	3110	2356	5682	5922	6445	6604	9267	6543	7332	3276	3556	2877	4015	3528	3192	692.242	649.097	617.469	330.424	308.648	221.707	325.734	322.44	298.422	785.568	575.588
b1613	NC_000913.3	+	1688576	1689751	1176	791	1015	956	1569	1590	1825	1849	1944	1817	1600	2118	2304	262	287	285	892	1044	806	1844	1710	1370	1219	1087	1314	1350	1512	1884	1508	1403	1541	964	984	1256	104.492	129.83	139.132	186.268	213.183	243.205	237.539	252.117	221.982	233.463	247.371
b1614	NC_000913.3	+	1689852	1691360	1509	4068	3370	2491	1687	1790	1809	2720	3074	1644	2486	3578	2086	740	913	995	4141	5458	3224	11848	11606	9614	3493	4714	5109	6053	5552	8312	4602	6784	5100	3530	3689	7368	418.8	335.937	282.527	156.081	187.036	187.874	272.323	310.691	156.525	282.695	325.673
b1615	NC_000913.3	-	1691586	1692851	1266	25	23	19	28	78	86	4	9	7	14	9	19	320	303	326	27	47	31	11	7	32	3	3	9	8	10	14	19	13	17	15	18	16	3.06776	2.73282	2.5686	3.08779	9.71456	10.6459	0.477344	1.08423	0.794393	1.89758	0.976426
b1616	NC_000913.3	-	1692890	1694263	1374	36	33	22	23	53	57	24	22	23	13	27	26	99	118	134	38	46	34	17	22	41	26	22	24	42	39	41	41	42	53	32	26	25	4.07034	3.6128	2.74039	2.33703	6.08207	6.50137	2.63894	2.44202	2.40498	1.62354	2.69903
b1617	NC_000913.3	-	1694260	1696071	1812	51	95	62	142	212	213	152	121	148	99	147	128	312	356	349	137	160	97	106	139	158	123	88	119	201	198	247	328	298	337	170	141	162	4.37247	7.88646	5.85612	10.9409	18.4476	18.4221	12.6733	10.1845	11.7348	9.37526	11.1427
b1618	NC_000913.3	-	1696462	1697052	591	612	541	657	729	1392	1243	1105	1413	2107	1053	1319	1321	602	767	741	580	643	499	1019	1074	1544	658	484	541	1648	1932	2076	1549	1527	1566	598	596	571	160.871	137.698	190.263	172.212	371.376	329.61	282.475	364.643	512.21	305.736	306.541
b1619	NC_000913.3	-	1697273	1698040	768	868	601	342	548	453	605	386	416	316	428	782	421	334	398	373	924	1478	810	4052	3907	1938	697	923	896	512	567	1053	1044	1237	1356	1135	1242	2291	175.579	117.714	76.2151	99.6191	93.0035	123.456	75.9332	82.6125	59.1149	95.6288	139.854
b1620	NC_000913.3	-	1698152	1699180	1029	251	270	234	313	488	427	311	304	563	311	359	576	1772	2337	1665	195	180	221	445	329	931	199	185	230	504	666	683	684	618	643	234	204	238	37.8942	39.4698	38.9203	42.4671	74.7768	65.0324	45.6615	45.058	78.6075	51.8622	47.9192
b1621	NC_000913.3	+	1699355	1700947	1593	50	52	87	120	229	187	96	131	159	112	109	150	1098	1400	1191	261	249	154	84	57	131	115	106	108	203	230	199	104	95	87	83	49	83	4.87606	4.91026	9.34716	10.5169	22.6664	18.3968	9.1046	12.5421	14.3401	12.0645	9.39813
b1622	NC_000913.3	+	1700957	1702129	1173	261	301	356	416	427	447	394	466	459	386	483	531	438	490	500	333	357	254	259	352	359	426	389	426	445	463	557	388	401	441	345	270	370	34.5666	38.5998	51.9431	49.5129	57.3974	59.7209	50.7462	60.5901	56.2193	56.4671	56.5561
b1623	NC_000913.3	+	1702233	1703234	1002	431	252	169	1289	1984	1642	1569	1396	1265	1426	1630	1503	609	750	709	693	821	635	736	895	686	1902	1954	1969	4030	2963	2535	1047	1131	883	462	469	596	66.8227	37.8311	28.8666	179.601	312.202	256.816	236.571	212.486	181.382	244.207	223.435
b1624	NC_000913.3	-	1703268	1704308	1041	529	588	861	1611	1504	1498	1322	1634	1528	1257	1629	1533	777	875	990	871	890	735	1172	1188	915	1099	1044	1089	1123	1102	1790	1190	1146	1022	1303	1130	1550	78.9441	84.9656	141.556	216.057	227.803	225.516	191.861	239.395	210.884	207.2	214.932
b1625	NC_000913.3	+	1704949	1705164	216	76	71	38	28	52	69	20	23	16	18	39	51	151	163	165	133	154	150	73	83	34	105	91	111	9	27	30	42	62	40	39	49	49	54.6606	49.4449	30.1097	18.0979	37.9587	50.0625	13.9888	16.2401	10.6423	14.2996	24.7994
b1626	NC_000913.3	+	1705250	1705690	441	414	379	550	292	247	309	177	197	169	157	204	244	377	404	452	320	384	393	273	206	147	576	629	713	298	263	404	129	145	109	106	152	130	145.84	129.276	213.452	92.4416	88.3122	109.809	60.6373	68.1304	55.0578	61.0896	63.5363
b1627	NC_000913.3	+	1705767	1706348	582	351	383	370	333	252	328	189	229	143	228	266	292	541	708	753	338	371	419	174	108	94	549	713	790	209	170	213	88	61	39	73	68	107	93.6912	98.9903	108.807	79.8812	68.2716	88.3218	49.0619	60.0103	35.3007	67.223	62.7754
b1628	NC_000913.3	+	1706348	1706926	579	287	307	335	280	180	199	136	183	117	151	150	180	584	636	701	310	282	396	150	103	69	496	554	593	220	148	255	76	95	54	67	48	106	77.0048	79.7584	99.0245	67.5154	49.0181	53.8631	35.4867	48.2043	29.0321	44.7512	35.5831
b1629	NC_000913.3	+	1706919	1709141	2223	530	552	652	584	312	411	300	211	180	341	338	297	536	601	555	706	625	794	256	183	114	611	653	636	773	500	574	171	166	130	227	178	330	37.0383	37.3522	50.1978	36.6773	22.1298	28.9747	20.3886	14.4763	11.6333	26.3221	20.8837
b1630	NC_000913.3	+	1709142	1710200	1059	316	312	310	164	136	153	101	102	72	135	116	93	186	214	254	329	268	368	115	102	71	325	387	386	343	233	303	120	79	90	108	72	114	46.356	44.3175	50.1005	21.6208	20.2491	22.6419	14.4089	14.6899	9.76804	21.8748	15.045
b1631	NC_000913.3	+	1710204	1710824	621	214	238	261	98	89	110	100	107	97	115	116	110	121	140	138	205	158	182	103	72	59	172	201	229	293	241	260	93	91	59	74	47	69	53.5349	57.6504	71.9325	22.0322	22.5975	27.7599	24.3284	26.2788	22.4415	31.777	25.6565
b1632	NC_000913.3	+	1710828	1711523	696	265	265	278	83	54	75	72	62	73	82	101	94	88	114	132	219	155	191	91	56	42	241	248	304	210	157	185	93	68	91	56	41	67	59.1495	57.2734	68.3615	16.6492	12.2334	16.8876	15.6289	13.5861	15.069	20.2167	19.9316
b1633	NC_000913.3	+	1711523	1712158	636	309	347	356	84	102	114	69	86	77	104	149	136	40	75	66	250	197	222	92	59	62	92	98	89	272	214	268	81	79	66	76	54	63	75.4772	82.0709	95.8008	18.4393	25.2875	28.0908	16.3907	20.6231	17.3942	28.0597	32.1781
b1634	NC_000913.3	+	1712769	1714271	1503	1269	1532	2098	655	600	578	435	472	355	581	670	471	1561	1943	1941	1835	1648	1548	609	525	610	2386	2298	2549	1600	1237	1403	615	579	560	1144	902	1140	131.165	153.326	238.904	60.8423	62.944	60.2679	43.7256	47.8957	33.9344	66.332	61.2275
b1635	NC_000913.3	+	1714377	1714982	606	699	662	591	857	1330	1262	1254	1225	1472	1503	2046	1430	573	704	626	478	531	392	1562	1934	1538	707	639	663	1016	1194	1452	1473	1646	1689	1163	1099	1773	179.192	164.324	166.913	197.438	346.052	326.365	312.63	308.302	348.984	425.591	463.728
b1636	NC_000913.3	-	1715026	1715889	864	556	624	578	505	425	458	563	434	398	366	461	403	233	229	272	484	455	367	406	407	282	539	654	638	677	618	923	287	235	207	234	153	260	99.9714	108.639	114.496	81.602	77.5599	83.0747	98.4464	76.6107	66.182	72.6898	73.2855
b1637	NC_000913.3	-	1715948	1717222	1275	3394	3663	3747	2846	2699	2730	3148	3305	2671	2610	3054	2894	1653	1848	2011	2507	2417	2238	2606	2682	1692	3419	3513	3881	3838	3476	5017	2273	2175	1945	2685	2118	3566	413.539	432.159	502.979	311.636	333.776	335.559	373.018	395.344	300.978	351.266	328.995
b1638	NC_000913.3	-	1717351	1718007	657	337	388	362	685	714	766	815	820	723	772	856	845	290	366	365	417	456	294	690	597	584	635	559	580	623	600	797	488	424	463	338	321	443	79.6855	88.8348	94.3017	145.562	171.354	182.718	187.412	190.354	158.104	201.631	178.953
b1639	NC_000913.3	-	1718066	1718395	330	39	53	70	119	165	169	280	259	240	253	328	349	112	131	125	134	123	115	299	192	68	87	61	66	38	42	61	249	188	252	366	402	237	18.3597	24.159	36.3045	50.345	78.8374	80.2583	128.189	119.701	104.488	131.557	136.518
b1640	NC_000913.3	-	1718493	1719602	1110	301	322	342	333	401	418	409	399	415	390	425	457	399	433	420	231	274	200	265	284	250	373	330	339	511	461	604	340	294	309	551	483	543	42.1268	43.6365	52.7326	41.8837	56.9618	59.0161	55.668	54.8231	53.715	60.2903	52.5892
b1641	NC_000913.3	+	1719876	1720343	468	2114	2529	1968	2919	4196	3982	3107	2922	3228	3129	4209	4678	2484	2775	2857	3394	4028	2796	4643	4866	5131	4223	4897	5390	3543	3843	4041	3881	4641	4662	5279	5088	9111	701.736	812.867	719.707	870.786	1413.68	1333.44	1003	952.243	990.965	1147.27	1235.28
b1642	NC_000913.3	-	1720390	1720824	435	1866	2261	2309	1319	1699	1689	1036	1391	1979	1457	1806	2141	601	632	560	908	1091	752	1410	1459	1509	1628	1614	1593	1797	1589	2119	1262	1255	1377	1304	1171	1450	666.403	781.858	908.471	423.33	615.838	608.496	359.812	487.699	653.623	574.747	570.242
b1643	NC_000913.3	+	1721025	1721261	237	17	28	22	43	68	54	37	67	52	39	45	57	102	116	128	79	78	74	47	38	60	34	48	51	33	27	40	25	22	10	6	14	5	11.1433	17.7716	15.8873	25.3305	45.24	35.7077	23.5862	43.1162	31.5229	28.2372	26.0792
b1644	NC_000913.3	+	1721264	1722121	858	26	39	46	112	134	144	91	104	86	77	74	113	352	458	431	165	148	196	112	83	92	68	87	80	51	49	51	54	47	37	46	25	40	4.70761	6.83745	9.17586	18.2244	24.6252	26.3022	16.0236	18.4867	14.4006	15.3996	11.8461
b1645	NC_000913.3	+	1722121	1724133	2013	70	81	73	183	220	199	147	119	96	104	100	127	511	700	659	309	283	267	153	119	93	93	87	67	100	113	110	75	110	78	120	114	113	5.40218	6.05282	6.20662	12.692	17.2322	15.4927	11.0326	9.01606	6.8517	8.86535	6.82318
b1646	NC_000913.3	-	1724134	1724655	522	905	850	720	572	679	741	850	757	511	816	1302	591	338	405	343	503	706	417	4028	3109	1409	1440	1615	1719	1192	1338	2142	1401	1664	1746	1932	2040	2477	269.335	244.943	236.069	152.985	205.098	222.467	246.011	221.176	140.644	268.241	342.587
b1647	NC_000913.3	-	1724736	1725632	897	372	353	292	584	631	633	528	578	611	654	767	720	283	317	282	625	890	472	1040	970	1182	760	697	729	1100	996	1506	915	835	777	869	708	1116	64.4266	59.1969	55.7143	90.8958	110.917	110.593	88.9297	98.2763	97.8632	125.11	117.445
b1648	NC_000913.3	-	1725681	1725920	240	35	42	23	31	63	68	47	62	35	36	74	47	42	51	53	67	81	39	167	213	107	42	28	47	106	86	139	102	137	91	22	49	100	22.6554	26.3242	16.4018	18.0332	41.3896	44.4032	29.5864	39.3998	20.9521	25.7393	42.3498
b1649	NC_000913.3	+	1726023	1726622	600	47	55	40	96	41	51	130	75	39	47	46	40	972	1184	1470	101	112	183	122	50	136	35	33	43	50	51	44	35	33	26	23	25	51	12.1692	13.7889	11.41	22.338	10.7744	13.321	32.7339	19.0644	9.33865	13.4417	10.5302
b1650	NC_000913.3	+	1726659	1727756	1098	413	417	330	698	336	360	567	308	202	547	424	441	2238	2596	2801	512	606	572	599	415	665	361	427	477	537	492	575	238	303	209	153	183	258	58.4336	57.1282	51.4384	88.7517	48.2502	51.3827	78.0164	42.7821	26.4314	85.4852	53.0389
b1651	NC_000913.3	+	1727837	1728244	408	619	550	447	316	253	265	232	201	165	283	278	229	480	541	573	474	590	382	448	444	517	405	525	615	433	394	417	222	273	218	284	271	427	235.692	202.777	187.51	108.131	97.7738	101.789	85.9079	75.1362	58.1025	119.023	93.587
b1652	NC_000913.3	+	1728347	1728994	648	188	247	292	532	390	428	498	469	335	301	409	386	613	710	690	384	374	387	288	185	206	262	296	335	312	294	407	130	127	98	150	121	187	45.071	57.3375	77.123	114.62	94.8969	103.511	116.107	110.385	74.2747	79.7072	86.692
b1653	NC_000913.3	+	1729087	1733703	4617	469	572	892	949	1350	1338	1997	1927	1702	963	1486	934	1486	1624	1735	688	707	621	1347	1370	610	1272	1129	1084	1554	1352	1664	1109	1108	1103	1129	807	1123	15.7807	18.636	33.066	28.6966	46.1037	45.4165	65.3467	63.6554	52.9628	35.7909	44.2069
b1654	NC_000913.3	-	1733754	1734101	348	3767	3580	3580	2474	2576	2446	1321	1779	2069	1842	2163	3287	872	1041	1025	1045	1241	1035	1286	1194	1223	1933	2246	2256	1786	1764	2377	1116	987	1334	1243	978	1223	1681.63	1547.46	1760.68	992.531	1167.16	1101.52	573.494	779.669	854.185	908.273	853.705
b1655	NC_000913.3	+	1734435	1735250	816	157	139	192	156	147	133	47	57	55	210	178	168	200	282	260	275	277	186	126	106	195	224	261	270	363	299	346	75	72	42	75	105	109	29.8899	25.6237	40.2705	26.6906	28.4046	25.5434	8.70188	10.6536	9.68375	44.1606	29.9613
b1656	NC_000913.3	+	1735378	1735959	582	1381	1310	1040	5602	9195	8300	10381	6381	6190	10275	12148	5887	2628	2946	2683	4698	6908	4165	12056	20299	23044	2122	2533	2840	5421	5684	6226	6724	10916	11795	2077	5854	2317	368.625	338.583	305.835	1343.83	2491.1	2234.97	2694.77	1672.17	1528.05	3029.46	2866.9
b1657	NC_000913.3	-	1736121	1737290	1170	305	383	435	495	546	560	734	642	514	349	443	402	1737	2101	2005	252	263	401	327	422	349	320	291	338	187	180	247	206	256	234	230	189	263	40.4975	49.2413	63.6326	59.0667	73.5816	75.01	94.7798	83.6879	63.1173	51.1853	52.0054
b1658	NC_000913.3	+	1737844	1738869	1026	3196	3453	3312	1511	1170	1243	1425	1316	885	954	1266	1155	1405	1722	1804	1332	1151	1312	1024	865	680	597	671	790	1060	952	1981	642	629	499	1136	746	1423	483.92	506.251	552.483	205.608	179.805	189.863	209.833	195.624	123.927	159.554	169.479
b1659	NC_000913.3	-	1738866	1739798	933	77	73	89	134	187	181	193	202	251	209	251	243	701	757	852	145	166	131	219	251	185	116	114	142	194	229	279	178	247	222	158	144	242	12.8211	11.7695	16.3262	20.0515	31.6026	30.4028	31.2522	33.0205	38.6512	38.4389	36.9507
b1660	NC_000913.3	+	1739911	1741122	1212	20	26	50	207	143	113	84	97	66	370	393	140	155	206	211	221	234	350	46	77	72	68	47	70	120	97	80	64	63	37	55	74	72	2.56355	3.22691	7.06063	23.8447	18.6035	14.6114	10.4709	12.2063	7.8237	52.3848	44.537
b1661	NC_000913.3	+	1741413	1742561	1149	2356	1987	1753	2529	2745	3204	2105	2751	2563	1875	2929	3367	2866	3464	3674	1374	1963	1309	7016	8203	2675	3206	2686	2536	4278	4043	4959	5394	7523	6402	7812	7150	13297	318.544	260.132	261.119	307.293	376.69	437.008	276.782	365.161	320.479	280.019	350.131
b1662	NC_000913.3	-	1742601	1743242	642	754	763	816	921	1098	965	783	881	832	854	1052	1157	374	414	440	599	670	525	640	593	679	399	429	505	838	673	1065	445	558	432	503	466	670	182.453	178.775	217.536	200.285	269.668	235.564	184.26	209.293	186.191	228.26	225.067
b1663	NC_000913.3	+	1743457	1744830	1374	1350	1394	1717	972	976	1010	810	851	600	758	893	1010	2932	3072	3120	1318	1314	1234	1124	1155	994	762	939	1100	1498	1277	1461	544	715	473	596	556	1138	152.638	152.613	213.875	98.765	112.002	115.2	89.0643	94.4618	62.7387	94.6648	89.2679
b1664	NC_000913.3	-	1744871	1746127	1257	1885	1584	1438	1223	1428	1307	1463	1616	1295	1251	1745	1282	789	911	912	1213	1433	908	3303	2854	1940	2425	2624	2892	2175	1865	2870	1794	2245	1837	2927	2780	4918	232.965	189.556	195.794	135.836	179.125	162.951	175.839	196.074	148.015	170.777	190.674
b1665	NC_000913.3	+	1746435	1746511	77	0	1	1	0	2	1	0	0	0	0	0	0	0	1	1	0	1	0	0	0	0	0	0	0	0	0	0	0	0	0	0	0	0	0	1.95356	2.22272	0	4.09545	2.03529	0	0	0	0	0
b1666	NC_000913.3	+	1746516	1746592	77	1	4	1	3	0	3	2	1	0	1	0	1	7	4	4	5	5	7	0	0	0	0	0	1	0	0	0	0	0	0	0	0	0	2.01755	7.81423	2.22272	5.43944	0	6.10587	3.92414	1.98072	0	2.22851	0
b1667	NC_000913.3	+	1746700	1747005	306	2745	3470	2121	738	1075	978	474	424	552	1122	1318	1187	757	935	844	885	945	982	1183	1162	1615	671	708	753	1455	1466	1595	1086	1183	1330	1162	1546	1923	1393.59	1705.79	1186.3	336.712	553.923	500.881	234.025	211.328	259.172	629.184	591.595
b1668	NC_000913.3	+	1747131	1748735	1605	375	351	226	246	378	393	603	767	303	530	836	388	268	349	318	736	1047	754	4422	3274	2015	463	517	556	865	795	1460	1329	1950	1432	965	1215	1709	36.297	32.8964	24.0996	21.3985	37.1346	38.3738	56.7607	72.8843	27.123	56.664	71.5421
b1669	NC_000913.3	-	1748747	1749559	813	40	55	63	64	116	83	60	68	64	53	51	96	136	150	147	47	45	45	51	62	130	38	36	26	79	66	72	40	36	34	25	28	37	7.64336	10.1763	13.2625	10.9904	22.4973	15.9994	11.1498	12.7565	11.3099	11.1864	8.61609
[truncated: 2,896 more rows]
[truncated: 97 more columns]
